# Supplementary material for: Deciphering potential causative factors for undiagnosed Waardenburg syndrome through multi-data integration
Source: Orphanet J Rare Dis. 2024 Jun 6;19:226. doi: 10.1186/s13023-024-03220-y (PMC11155130; doi:10.1186/s13023-024-03220-y)
Supplement: Supplementary file 2 — Supplementary Material 2 [file 13023_2024_3220_MOESM2_ESM.xls]

## Sheet: Sheet2
Additional file 3 CHD7 or KIT variations cause phenotypes related to WS in mouse.
Gene	MGI ID	Allelic Composition	Genetic Background	Mutation details	Mouse phenotypes associated with WS disease
					impaired hearing	organ of Corti degeneration	abnormal stria vascularis morphology	absent endocochlear potential	abnormal inner ear canal fusion	otosclerosis	absent cochlear microphonics	abnormal oval window morphology	abnormal middle ear ossicle morphology	abnormal middle ear epithelium morphology	abnormal semicircular canal morphology	increased or absent threshold for auditory brainstem response	decreased cochlear nerve compound action potential	cochlear hair cell degeneration	increased cochlear inner hair cell number	increased cochlear outer hair cell number	increased susceptibility to otitis media	abnormal outer ear morphology	abnormal distortion product otoacoustic emission	abnormal round window morphology	abnormal incus morphology	abnormal malleus morphology	abnormal auditory tube morphology	abnormal stapes morphology	small stapes obturator foramen	decreased body size	postnatal growth retardation	abnormal eye morphology	abnormal brain development	abnormal secondary palate development	cleft secondary palate	abnormal ear pigmentation	absent coat pigmentation	abnormal skin pigmentation
CHD7	5436059	CHD7Coal/CHD7+	C57BL/6J	A to T nonsense transition in exon 4	1	0	0	0	0	0	0	0	0	0	0	0	0	0	0	0	0	0	0	0	0	0	0	0	0	1	1	1	1	0	0	0	0	0
	1862039	CHD7Cycn/CHD7+	BALB/c * C3H/HeN	A T4286A transition in exon 18 resulted in an L1429X nonsense mutation	0	0	0	0	0	0	0	0	0	0	1	0	0	0	0	0	0	0	0	0	0	0	0	0	0	1	0	0	0	0	0	0	0	0
	1862009	Chd7Dz/Chd7+	BALB/c * C3H/HeN	A c.5536G>T transversion in exon 27 resulted in a p.E1846* nonsense mutation	0	0	0	0	0	0	0	0	0	0	1	0	0	0	0	0	0	0	0	0	0	0	0	0	0	1	0	0	0	0	0	0	0	0
	1862012	Chd7Edy/Chd7+	BALB/c * C3H/HeN	A C307T transition in exon 2 resulted in a Q103X nonsense mutation	0	0	0	0	0	0	0	0	0	0	1	0	1	0	0	0	0	0	0	0	1	1	0	1	0	1	0	0	0	0	0	0	0	0
	3511552	Chd7Flo/Chd7+	C3HeB/FeJ-Chd7Flo	A mutation in the splice donor site resulted in the S1864X substitution	0	0	0	0	0	0	0	0	0	0	1	0	0	0	0	1	0	0	0	1	0	0	0	1	0	0	0	0	0	0	0	0	0	0
	2177299	Chd7Lda/Chd7+	BALB/c * C3H/HeN	A T3195A transition in exon 13 resulted in a Y1066X nonsense mutation	0	0	0	0	0	0	0	0	0	0	1	0	0	0	0	0	0	0	0	0	0	0	0	0	0	1	0	0	0	0	0	0	0	0
	5505450	Chd7Looper/Chd7+	BALB/c-Chd7Looper	This mutation is a c.5690C>A change in exon 29 is predicted to result in premature termination of translation of Chd7	1	0	0	0	0	1	0	1	1	0	1	1	0	0	0	0	0	0	0	0	0	0	0	0	0	0	1	0	0	0	0	0	0	0
	5505450	Chd7Looper/Chd7+	BALB/c * C57BL/6	This mutation is a c.5690C>A change in exon 29 is predicted to result in premature termination of translation of Chd7	0	0	0	0	0	0	0	0	0	0	0	1	0	0	0	0	0	0	0	0	0	0	0	0	0	0	0	0	0	0	0	0	0	0
	2177297	Chd7Mt/Chd7+	BALB/c * C3H/HeN	A mutation in the splice acceptor site resulted in a V1688X substitution	0	0	0	0	0	0	0	0	0	0	1	0	0	0	0	0	0	0	0	0	0	0	0	0	0	1	0	0	0	0	0	0	0	0
	1862006	Chd7Obt/Chd7+	BALB/c * C3H/HeN	A T3945A transition in exon 16 resulted in a L1429X nonsense mutation	0	0	0	0	1	0	0	0	0	0	1	0	0	0	0	0	0	0	0	0	0	0	0	0	0	1	0	0	0	0	0	0	0	0
	4999643	Chd7Ome/Chd7+	BALB/cByJ * C57BL/6J	Spontaneous mutation deleted exons 2 and 3	1	0	0	0	0	0	1	0	0	1	0	1	0	0	0	0	1	0	1	0	0	0	1	1	1	1	1	0	0	0	0	0	0	0
	1862003	Chd7Todo/Chd7+	BALB/cAnNCrl * C3H/HeN	A mutation in the donor splice site resulted in an H549X substitution	0	0	0	0	0	0	0	0	0	0	1	0	0	0	0	0	0	0	0	0	0	0	0	0	0	1	0	0	0	0	0	0	0	0
	3588650	Chd7Whi/Chd7+	C3HeB/FeJ-Chd7Whi	A G2918A transition in exon 11 resulted in a W973X nonsense mutation	0	0	0	0	0	0	0	0	0	0	1	0	0	0	1	1	0	0	0	1	0	0	0	1	0	0	0	0	0	0	0	0	0	0
	3588650	Chd7Whi/Chd7+	C3HeB/FeJ	A G2918A transition in exon 11 resulted in a W973X nonsense mutation	0	0	0	0	0	0	0	0	0	0	1	0	0	0	0	0	0	1	0	0	0	0	0	0	0	0	0	0	0	1	1	0	0	0
	3588650	Chd7Whi/Chd7+	B6.C3Fe-Chd7Whi	A G2918A transition in exon 11 resulted in a W973X nonsense mutation	0	0	0	0	0	0	0	0	0	0	1	0	0	0	0	0	0	0	0	0	0	0	0	0	0	0	0	0	0	0	0	0	0	0
	3588650	Chd7Whi/Chd7+ Tbx1tm1Bld/Tbx1+	B6.Cg-Chd7Whi Tbx1tm1Bld	A G2918A transition in exon 11 resulted in a W973X nonsense mutation	0	0	0	0	0	0	0	0	0	0	1	0	0	0	0	0	0	0	0	0	0	0	0	0	0	0	0	0	0	0	0	0	0	0
KIT	1856266	KitW-v/KitW-v	CBA/Ca	A C-to-T point mutation at coding nucleotide 1979 (transcript NM_021099) results in a threonine to methionine substitution at amino acid 660 (p.T660M)	0	0	1	1	0	0	0	0	0	0	0	0	0	0	0	0	0	0	0	0	0	0	0	0	0	0	0	0	0	0	0	1	0	0
	3573757	KitWads/KitWads	C57BL/6J-KitWads	The mutation was shown by sequence analysis to be a T-to-C transition missense mutation at nucleotide 2567, resulting in a phenylalanine to serine substitution at amino acid 856 of the encoded protein	1	1	1	0	0	0	0	0	0	0	0	1	0	1	0	0	0	0	0	0	0	0	0	0	0	0	0	0	0	0	0	0	1	1
Abbreviation: "1" Present, "0" Absent.
