# Supplementary material for: Deciphering potential causative factors for undiagnosed Waardenburg syndrome through multi-data integration
Source: Orphanet J Rare Dis. 2024 Jun 6;19:226. doi: 10.1186/s13023-024-03220-y (PMC11155130; doi:10.1186/s13023-024-03220-y)
Supplement: Supplementary file 3 — Supplementary Material 3 [file 13023_2024_3220_MOESM3_ESM.xls]

## Sheet: Sheet1
Additional file 4 WS-related candidate mutations in PAX3, MITF and SOX10.
Gene	Reference sequence	Nucleotide mutation	Protein alteration	Exon	Reported in patients	Conserved	Function domains	ACMG classification
PAX3	NM_181457	c.1409A>T	p.Gln470Leu	exon8	No	Yes	Yes	Unknown significance
PAX3	NM_181457	c.1372T>C	p.Tyr458His	exon8	No	Yes	Yes	Unknown significance
PAX3	NM_181457	c.1291C>G	p.Gln431Glu	exon8	No	Yes	Yes	Unknown significance
PAX3	NM_181457	c.340G>A	p.Val114Met	exon3	No	Yes	Yes	Unknown significance
PAX3	NM_181457	c.1096T>A	p.Tyr366Asn	exon7	No	Yes	Yes	Unknown significance
PAX3	NM_181457	c.731C>T	p.Pro244Leu	exon5	No	Yes	Yes	Unknown significance
PAX3	NM_181457	c.124G>T	p.Gly42Cys	exon2	No	Yes	Yes	Unknown significance
PAX3	NM_181457	c.100G>T	p.Gly34Cys	exon2	No	Yes	Yes	Unknown significance
PAX3	NM_181457	c.143G>C	p.Gly48Ala	exon2	No	Yes	Yes	Unknown significance
PAX3	NM_181457	c.100G>C	p.Gly34Arg	exon2	No	Yes	Yes	Unknown significance
PAX3	NM_181457	c.466C>T	p.Arg156Cys	exon4	No	Yes	Yes	Unknown significance
PAX3	NM_181457	c.455G>A	p.Ser152Asn	exon4	No	Yes	Yes	Unknown significance
PAX3	NM_181457	c.1145C>A	p.Pro382His	exon7	No	Yes	Yes	Unknown significance
PAX3	NM_181457	c.141C>G	p.Asn47Lys	exon2	No	Yes	Yes	Pathogenic
PAX3	NM_181457	c.1249G>A	p.Gly417Arg	exon8	No	Yes	Yes	Unknown significance
PAX3	NM_181457	c.392G>C	p.Trp131Ser	exon3	No	Yes	Yes	Unknown significance
PAX3	NM_181457	c.998C>T	p.Pro333Leu	exon7	No	Yes	Yes	Unknown significance
PAX3	NM_181457	c.430G>T	p.Asp144Tyr	exon3	No	Yes	Yes	Unknown significance
PAX3	NM_181457	c.658C>T	p.Arg220Cys	exon5	No	Yes	Yes	Unknown significance
PAX3	NM_181457	c.467G>A	p.Arg156His	exon4	No	Yes	Yes	Unknown significance
PAX3	NM_181457	c.812G>A	p.Arg271His	exon6	Yes	Yes	Yes	Pathogenic
PAX3	NM_181457	c.241G>T	p.Gly81Cys	exon2	Yes	Yes	Yes	Likely pathogenic
PAX3	NM_181457	c.167G>T	p.Arg56Leu	exon2	Yes	Yes	Yes	Pathogenic
PAX3	NM_181457	c.241G>C	p.Gly81Arg	exon2	Yes	Yes	Yes	Pathogenic
PAX3	NM_181457	c.149C>T	p.Pro50Leu	exon2	Yes	Yes	Yes	Pathogenic
PAX3	NM_181457	c.251C>T	p.Ser84Phe	exon2	Yes	Yes	Yes	Pathogenic
PAX3	NM_181457	c.268T>C	p.Tyr90His	exon2	Yes	Yes	Yes	Pathogenic
PAX3	NM_181457	c.139A>C	p.Asn47His	exon2	Yes	Yes	Yes	Pathogenic
MITF	NM_000248	c.787C>G	p.Arg263Gly	exon8	No	Yes	Yes	Unknown significance
MITF	NM_000248	c.836G>T	p.Arg279Leu	exon8	No	Yes	Yes	Unknown significance
MITF	NM_000248	c.695C>G	p.Pro232Arg	exon7	No	Yes	Yes	Unknown significance
MITF	NM_000248	c.835C>T	p.Arg279Trp	exon8	No	Yes	Yes	Unknown significance
MITF	NM_000248	c.787C>T	p.Arg263Cys	exon8	No	Yes	Yes	Unknown significance
MITF	NM_000248	c.788G>T	p.Arg263Leu	exon8	No	Yes	Yes	Unknown significance
MITF	NM_000248	c.859G>A	p.Glu287Lys	exon9	No	Yes	Yes	Unknown significance
MITF	NM_000248	c.748T>C	p.Ser250Pro	exon8	Yes	Yes	Yes	Pathogenic
MITF	NM_000248	c.668G>A	p.Arg223His	exon7	Yes	Yes	Yes	Likely benign
MITF	NM_000248	c.833A>G	p.Asn278Ser	exon8	Yes	Yes	Yes	Unknown significance
MITF	NM_000248	c.676G>A	p.Glu226Lys	exon7	Yes	Yes	Yes	Unknown significance
MITF	NM_000248	c.854T>G	p.Ile285Arg	exon8	No	No	Yes	Unknown significance
MITF	NM_000248	c.1224C>G	p.Ser408Arg	exon9	No	Yes	No	Unknown significance
MITF	NM_000248	c.1216C>T	p.Arg406Trp	exon9	No	Yes	No	Unknown significance
MITF	NM_000248	c.1181C>T	p.Ser394Phe	exon9	No	Yes	No	Unknown significance
MITF	NM_000248	c.49G>A	p.Glu17Lys	exon2	No	No	No	Unknown significance
MITF	NM_000248	c.94G>A	p.Val32Ile	exon2	No	No	No	Unknown significance
MITF	NM_000248	c.211C>T	p.Pro71Ser	exon2	No	No	No	Unknown significance
MITF	NM_001184967	c.22C>T	p.Arg8Cys	exon2	No	No	No	Unknown significance
MITF	NM_001184967	c.37C>T	p.Arg13Cys	exon2	No	No	No	Unknown significance
SOX10	NM_006941	c.1310C>T	p.Thr437Met	exon4	No	Yes	Yes	Unknown significance
SOX10	NM_006941	c.1394G>T	p.Arg465Leu	exon4	No	Yes	Yes	Unknown significance
SOX10	NM_006941	c.1382C>T	p.Thr461Met	exon4	No	Yes	Yes	Unknown significance
SOX10	NM_006941	c.734C>G	p.Pro245Arg	exon4	No	Yes	Yes	Unknown significance
SOX10	NM_006941	c.905C>T	p.Pro302Leu	exon4	No	Yes	Yes	Unknown significance
SOX10	NM_006941	c.482G>A	p.Arg161His	exon3	Yes	Yes	Yes	Pathogenic
SOX10	NM_006941	c.470C>T	p.Ala157Val	exon3	Yes	Yes	Yes	Pathogenic
SOX10	NM_006941	c.404G>C	p.Ser135Thr	exon2	Yes	Yes	Yes	Pathogenic
SOX10	NM_006941	c.521A>C	p.Gln174Pro	exon3	Yes	Yes	Yes	Pathogenic
