# Supplementary material for: Deciphering potential causative factors for undiagnosed Waardenburg syndrome through multi-data integration
Source: Orphanet J Rare Dis. 2024 Jun 6;19:226. doi: 10.1186/s13023-024-03220-y (PMC11155130; doi:10.1186/s13023-024-03220-y)
Supplement: Supplementary file 6 — Supplementary Material 6 [file 13023_2024_3220_MOESM6_ESM.xls]

## Sheet: Sheet1
Additional file 8 Statistical analysis of various phenotypes rates among entire cohort with diferent gene type subdivided by gender.
	PAX3(n=99)					MITF(n=125)					SOX10(n=86)
	Male	Female	Total case(M/F)	P-value		Male	Female	Total case(M/F)	P-value		Male	Female	Total case(M/F)	P-value
Hearing impairment	0.7111	0.5652	45/46	NS		0.7385	0.8136	65/59	NS		0.9778	1	45/38	NS
Skin freckles	0.00%%	14.29%%	12/7	NS		73.08%%	79.17%%	52/48	NS		33.33%%	0.00%%	3/9	NS
Hypopigmented skin patches	0.2143	0.3889	14/18	NS		0.3636	0.4444	11/18	NS		0.7273	0.5	11/6	NS
Premature graying of hair	0.3529	0.6111	17/18	NS		0.5349	0.5588	43/34	NS		0.6667	0.3333	6/3	NS
Iris pigmentary abnormality	0.8222	0.68	45/50	NS		0.6393	0.625	61/56	NS		0.8095	0.75	42/36	NS
Synophrys	78.95%%	65.38%%	19/26	NS		0.8	0.6	5/5	NS		0	0	2/3	NA
Abbreviation: NS Not significant, NA Not applicable. The categorical variable is presented as a percentage.
