# Supplementary material for: Deciphering potential causative factors for undiagnosed Waardenburg syndrome through multi-data integration
Source: Orphanet J Rare Dis. 2024 Jun 6;19:226. doi: 10.1186/s13023-024-03220-y (PMC11155130; doi:10.1186/s13023-024-03220-y)
Supplement: Supplementary file 7 — Supplementary Material 7 [file 13023_2024_3220_MOESM7_ESM.xls]

## Sheet: Sheet1
Additional file 9 Public database resources.
Databases	Websites
BioGRID	https://thebiogrid.org
HitPredict	http://www.hitpredict.org/
InWeb_InBioMap	https://www.intomics.com/inbio/map
HPO	https://hpo.jax.org
MORL scRNA-Seq	https://morlscrnaseq.org
MGI	http://www.informatics.jax.org/
The Human Protein Atlas	https://www.proteinatlas.org/
ANNOVAR	http://www.openbioinformatics.org/annovar/
SIFT	http://blocks.fhcrc.org/sift/SIFT.html
PolyPhen-2	http://genetics.bwh.harvard.edu/pph2/
MutationTaster	http://www.mutationtaster.org/
CADD	https://cadd.gs.washington.edu
GERP++	http://mendel.stanford.edu/sidowlab/downloads/grep/index.html
gnomAD	https://gnomad.broadinstitute.org
1000G	http://www.1000genomes.org/
ESP6500	http://evs.gs.washington.edu/EVS/
ClinVar	https://www.ncbi.nlm.nih.gov/clinvar/
Deafness Variation Database	https:// deafnessvariationdatabase.org
COMBALT	https://www.ncbi.nlm.nih.gov/tools/cobalt/
