# Supplementary material for: Deciphering potential causative factors for undiagnosed Waardenburg syndrome through multi-data integration
Source: Orphanet J Rare Dis. 2024 Jun 6;19:226. doi: 10.1186/s13023-024-03220-y (PMC11155130; doi:10.1186/s13023-024-03220-y)
Supplement: Supplementary file 8 — Supplementary Material 8 [file 13023_2024_3220_MOESM8_ESM.xls]

## Sheet: Sheet1
Additional file 1 Genetic information and standardized phenotypic description of 443 WS patients with mutations in SOX10, PAX3, MITF, EDNRB, EDN3, SNAI2 or KITLG.
Number	PMID	Family members	Country	Age(years)	Gender	Gen	NCBI ID	Chromosome	Exon/Intron	Nucleotide change	Amino acid change	Mutation Type	Pathogenicity	Allele status	Subtype	De novo/ familial	Hearing impairment			Abnormal pigmentation of the skin	Hypopigmented skin patches	skin freckles	Cafe-au-lait spot	White forelock	White eyebrow	White eyelashes	Premature graying of hair	Hair hypopigmentation	Iris pigmentary abnormality			synophrys	wide nasal bridge	Broad nasal root	Underdeveloped nasal alae	Intellectual disability	Telecanthus	Hypoplasia of the semicircular canal	Aganglionic megacolon	constipation	eyebrows Manifestations	ocular Manifestations	Oral Manifestations	Hand/Foot/Facial deformity	developmental delay	other Manifestations	Temporal bone CT
																	Hearing impairment	Degree	bilateral /unilateral										Heterochromia iridis	Blue irides	iris hypopigmentation
1	34142234	10999	China	-	-	SOX10	NM_006941.3	22	Exon2	c.7G > T	p.Glu3Ter	Nonsense	P	-	WS2	De novo	1	profound	bilateral	-	0	0	-	0	-	-	0	-	1	-	-	-	-	-	-	-	-	-	-	-	-	-	-	-	-	-	cochlear hypoplasia III+vestibular deformity
2	34142234	M111	China	-	-	SOX10	NM_006941.3	22	Exon2	c.127C > T	p.Arg43Ter	Nonsense	P	-	WS2	De novo	1	profound	bilateral	-	0	0	-	0	-	-	0	-	1	-	-	-	-	-	-	-	-	-	-	-	-	-	-	-	-	-	cochlear hypoplasia III+vestibular deformity
3	34142234	10808	China	-	-	SOX10	NM_006941.3	22	Exon2	c.232C > T	p.Gln78Ter	Nonsense	P	-	WS2	De novo	1	profound	bilateral	-	0	0	-	0	-	-	0	-	1	-	-	-	-	-	-	-	-	-	-	-	-	-	-	-	-	-	cochlear hypoplasia III+vestibular deformity
4	34142234	8432	China	-	-	SOX10	NM_006941.3	22	Exon2	c.323 T > C	p.Met108Thr	Missense	P	-	WS2	familial	1	profound	bilateral	-	0	0	-	0	-	-	1	-	1	-	-	-	-	-	-	-	-	-	-	-	-	-	-	-	-	-	vestibular deformity
5	34142234	7514	China	-	-	SOX10	NM_006941.3	22	Exon2	c.326A > G	p.Asn109Ser	Missense	P	-	WS2	De novo	1	profound	bilateral	-	0	0	-	0	-	-	0	-	1	-	-	-	-	-	-	-	-	-	-	-	-	-	-	-	-	-	cochlear hypoplasia III+vestibular deformity
6	34142234	Y1011	China	-	-	SOX10	NM_006941.3	22	Exon2	c.335 T > G	p.Met112Arg	Missense	LP	-	WS2	De novo	1	profound	bilateral	-	0	0	-	0	-	-	0	-	1	-	-	-	-	-	-	-	-	-	-	-	-	-	-	-	-	-	cochlear hypoplasia III+vestibular deformity
7	34142234	M165	China	-	-	SOX10	NM_006941.3	22	Exon2	c.341G > A	p.Trp114Ter	Nonsense	P	-	WS2	De novo	1	profound	bilateral	-	0	0	-	0	-	-	0	-	1	-	-	-	-	-	-	-	-	-	-	-	-	-	-	-	-	-	vestibular deformity
8	34142234	7456	China	-	-	SOX10	NM_006941.3	22	Exon2	c.386 T > C	p.Leu129Pro	Missense	LP	-	WS2	familial	1	profound	bilateral	-	0	0	-	0	-	-	0	-	1	-	-	-	-	-	-	-	-	-	-	-	-	-	-	-	-	-	vestibular deformity
9	34142234	6052	China	-	-	SOX10	NM_006941.3	22	Exon2	c.424 T > C	p.Trp142Arg	Missense	P	-	WS2	De novo	1	profound	bilateral	-	0	0	-	0	-	-	0	-	1	-	-	-	-	-	-	-	-	-	-	-	-	-	-	-	-	-	cochlear hypoplasia III+vestibular deformity
10	34142234	M195	China	-	-	SOX10	NM_006941.3	22	intron	c.428 + 1G > A	-	Splicing	P	-	WS2	De novo	1	profound	bilateral	-	0	0	-	0	-	-	0	-	0	-	-	-	-	-	-	-	-	-	-	-	-	-	-	-	-	-	cochlear hypoplasia III+vestibular deformity
11	34142234	1048	China	-	-	SOX10	NM_006941.3	22	Exon3	c.448A > T	p.Lys150Ter	Nonsense	P	-	WS2	De novo	1	profound	bilateral	-	0	0	-	0	-	-	0	-	1	-	-	-	-	-	-	-	-	-	-	-	-	-	-	-	-	-	cochlear hypoplasia III+vestibular deformity
12	34142234	6676	China	-	-	SOX10	NM_006941.3	22	Exon3	c.463G > T	p.Glu155Ter	Nonsense	P	-	WS2	De novo	1	profound	bilateral	-	0	0	-	0	-	-	0	-	1	-	-	-	-	-	-	-	-	-	-	-	-	-	-	-	-	-	cochlear hypoplasia III+vestibular deformity
13	34142234	190201	China	-	-	SOX10	NM_006941.3	22	Exon3	c.482G > A	p.Arg161His	Missense	P	-	WS2	familial	1	profound	bilateral	-	0	0	-	0	-	-	0	-	0	-	-	-	-	-	-	-	-	-	-	-	-	-	-	-	-	-	0
14	34142234	M350	China	-	-	SOX10	NM_006941.3	22	Exon3	c.502delC	p.His168ThrfsTer118	Frameshift indel	P	-	WS2	familial	1	profound	bilateral	-	0	0	-	0	-	-	0	-	1	-	-	-	-	-	-	-	-	-	-	-	-	-	-	-	-	-	-
15	34142234	M1106	China	-	-	SOX10	NM_006941.3	22	Exon3	c.523C > T	p.Prp175Ser	Missense	P	-	WS2	De novo	1	profound	bilateral	-	0	0	-	0	-	-	0	-	0	-	-	-	-	-	-	-	-	-	-	-	-	-	-	-	-	-	cochlear hypoplasia III+vestibular deformity
16	34142234	M780	China	-	-	SOX10	NM_006941.3	22	Exon4	c.776_780delACGGG	p.Asp259AlafsTer20	Frameshift indel	P	-	WS2	De novo	1	profound	bilateral	-	0	0	-	0	-	-	0	-	1	-	-	-	-	-	-	-	-	-	-	-	-	-	-	-	-	-	cochlear hypoplasia III+vestibular deformity
17	34142234	M112	China	-	-	SOX10	NM_006941.3	22	Exon4	c.1063C > T	p.Gln355Ter	Nonsense	P	-	WS2	De novo	1	profound	bilateral	-	0	0	-	0	-	-	1	-	1	-	-	-	-	-	-	-	-	-	-	-	-	-	-	-	-	-	cochlear hypoplasia III+vestibular deformity
18	34142234	M1098	China	-	-	SOX10	NM_006941.3	22	Exon4	c.1195C > T	p.Gln399Ter	Nonsense	P	-	WS2	De novo	1	profound	bilateral	-	0	0	-	0	-	-	0	-	0	-	-	-	-	-	-	-	-	-	-	-	-	-	-	-	-	-	cochlear hypoplasia III+vestibular deformity
19	34142234	M1199	China	-	-	SOX10	NM_006941.3	22	Exon4	c.1352_1359dup	p.His454fsTer51	Frameshift indel	P	-	WS2	De novo	1	profound	bilateral	-	0	0	-	0	-	-	0	-	1	-	-	-	-	-	-	-	-	-	-	-	-	-	-	-	-	-	cochlear hypoplasia III+vestibular deformity
20	34142234	9016	China	-	-	SOX10	NM_006941.3	22	Exon1-4	Exon 1–4 deletion	-	CNV	P	-	WS2	De novo	1	profound	bilateral	-	0	0	-	0	-	-	0	-	1	-	-	-	-	-	-	-	-	-	-	-	-	-	-	-	-	-	cochlear hypoplasia III+vestibular deformity
21	33865100	II-1	China	10 months	F	SOX10	NM_006941.4	22	Exon3	c.355C > T	p. Arg119Cys	Missense	P	Het	WS2	De novo	1	profound	bilateral	-	-	-	-	-	-	-	-	-	-	1	-	-	-	-	-	-	0	-	-	-	-	-	-	-	-	-	-
22	34171448	case1	Denmark	29	F	SOX10	chr22:36.697.726–36.705.448 (hg18)	22	Exon3-4	Exon 3-4 deletion	-	Gross deletion	p	Het	WS4	De novo	1	profound	bilateral	0	-	-	-	0	-	-	-	-	0	-	-	-	-	-	-	-	-	-	1	-	-	-	-	-	MSDD	-	-
23	34171448	case2	Denmark	13	M	SOX10	ClinVar ID SCV001573794	22	Exon4	c.1160_1179dup	p.Ser394ThrfsTer115	Frameshift	p	Het	WS4	De novo	1	profound	bilateral	0	-	-	-	0	-	-	-	1	0	1	-	-	-	-	-	-	-	0	1	-	-	-	-	-	MSDD+GD	P+AS	symmetrically widened pori acustici interna on both sides_x0002_
24	34171448	case3	Denmark	28	F	SOX10	ClinVar ID SCV001573793	22	Exon2	c.366_376del	p.Ala123ProfsTer7	Frameshift	p	Het	WS	familial	1	profound	bilateral	0	-	-	-	0	-	-	-	-	0	-	-	-	-	-	-	-	-	0	0	-	-	-	CP	-	-	-	symmetrically widened pori acustici interni
25	34171448	case4	Denmark	9	M	SOX10	ClinVar ID SCV001573793	22	Exon2	c.366_376del	p.Ala123ProfsTer7	Frameshift	p	Het	WS	familial	1	profound	bilateral	1	-	-	-	1	-	-	-	-	0	-	-	-	-	-	-	-	-	0	0	-	-	-	-	-	MSDD+GD+SD	-	0
26	34171448	case5	Denmark	6	F	SOX10	ClinVar ID SCV001573793	22	Exon2	c.366_376del	p.Ala123ProfsTer7	Frameshift	p	Het	WS	familial	1	profound	bilateral	0	-	-	-	0	-	-	-	-	0	-	-	-	-	-	-	-	-	-	0	-	-	-	-	-	-	-	-
27	34171448	case6	Denmark	11	F	SOX10	ClinVar ID SCV001573797	22	Exon2	c.299_300insA	p.Ser100ArgfsTer34	Frameshift	p	Het	WS	familial	1	profound	bilateral	0	-	-	-	0	-	-	-	-	0	-	-	-	-	-	-	-	-	1	0	-	-	-	-	-	-	-	temporal bone abnormalities
28	34171448	case7	Denmark	6	F	SOX10	ClinVar ID SCV001573797	22	Exon2	c.299_300insA	p.Ser100ArgfsTer34	Frameshift	p	Het	WS	familial	1	profound	bilateral	-	-	-	-	-	-	-	-	-	0	-	-	-	-	-	-	-	-	1	0	-	-	-	-	-	-	-	0
29	34171448	case8	Denmark	22	F	SOX10	ClinVar ID SCV001573798	22	Exon2	c.267del	p.Met90CysfsTer19	Frameshift	p	Het	WS	De novo	1	profound	bilateral	0	-	-	-	0	-	-	-	-	1	-	-	-	-	-	-	-	-	1	0	-	-	-	-	-	-	-	temporal bone abnormalities
30	34171448	case9	Denmark	5	F	SOX10	ClinVar ID SCV001573792	22	Exon2	c.335T>C	p.Met112Thr	Missense	p	Het	WS	De novo	1	profound	bilateral	0	-	-	-	0	-	-	-	-	0	-	-	-	-	-	-	-	-	1	0	-	-	-	-	-	-	-	0
31	34171448	case10	Denmark	10	M	SOX10	ClinVar ID SCV001573796	22	Exon2	c.422T>C	p.Leu141Pro	Missense	p	-	WS	De novo	1	profound	bilateral	0	-	-	-	0	-	-	-	1	0	1	-	-	-	-	-	-	-	1	0	-	-	AV+H	-	-	MSDD+GD	P	0
32	34171448	case11	Denmark	15	M	SOX10	ClinVar ID SCV001573795	22	Exon2	c.336G>A	p.Met112Ile	Missense	p	-	WS4	De novo	1	profound	bilateral	1	-	-	-	1	-	-	-	-	0	-	-	-	-	-	-	-	-	0	1	-	-	AV	-	-	MSDD+GD+PD	-	0
33	34149797	WS03-I:2	China	-	F	SOX10	NM_006941.4	22	Exon2	c.198_262del	p.Lys67AlafsTer45	Frameshift	P	Het	WS2	familial	1	-	-	-	-	0	-	0	-	-	-	-	-	1	-	-	-	-	-	-	0	-	-	-	-	-	-	-	-	-	-
34	34149797	WS03-II:1	China	-	F	SOX10	NM_006941.4	22	Exon2	c.198_262del	p.Lys67AlafsTer45	Frameshift	P	Het	WS2	familial	1	-	-	-	-	0	-	0	-	-	-	-	-	1	-	-	-	-	-	-	0	-	-	-	-	-	-	-	-	-	-
35	34149797	WS03-II:2	China	-	F	SOX10	NM_006941.4	22	Exon2	c.198_262del	p.Lys67AlafsTer45	Frameshift	P	Het	WS2	familial	1	-	-	-	-	0	-	0	-	-	-	-	-	1	-	-	-	-	-	-	0	-	-	-	-	-	-	-	-	-	-
36	34149797	WS04-II:1	China	-	M	SOX10	NM_006941.4	22	Exon3	c.529_556del	p.Arg177AlafsTer100	Frameshift	P	Het	WS2	familial	1	-	-	-	-	0	-	1	-	-	-	-	-	1	-	-	-	-	-	-	0	-	-	-	-	-	-	-	-	-	-
37	33345266	II-3	China	2	F	SOX10	NM_006941	22	Exon2	c.298_300indelGG	p.Ser100ArgfsTer9	Frameshift	LP	Het	WS2	familial	1	severe	bilateral	-	-	-	-	-	-	-	-	-	-	1	1	-	-	-	-	-	-	-	-	-	-	-	-	-	-	-	0
38	33345266	I-2	China	33	F	SOX10	NM_006941	22	Exon2	c.298_300indelGG	p.Ser100ArgfsTer9	Frameshift	LP	Het	WS2	familial	1	profound	bilateral	-	-	-	-	-	-	-	-	-	-	1	1	-	-	-	-	-	-	-	-	-	-	-	-	-	-	-	0
39	33345266	II-2	China	4	M	SOX10	NM_006941	22	Exon2	c.298_300indelGG	p.Ser100ArgfsTer9	Frameshift	LP	Het	WS2	familial	1	severe	bilateral	-	-	-	-	-	-	-	-	-	-	1	1	-	-	-	-	-	-	-	-	-	-	-	-	-	-	-	0
40	33345266	II-1	China	7	M	SOX10	NM_006941	22	Exon2	c.298_300indelGG	p.Ser100ArgfsTer9	Frameshift	LP	Het	WS2	familial	1	severe	bilateral	-	-	-	-	-	-	-	-	-	-	0	0	-	-	-	-	-	-	-	-	-	-	-	-	-	-	-	0
41	33251892	III-2	China	-	F	SOX10	NM_006941.4	22	Exon2	c.342G>A	p.Trp114Ter	Nonsense	P	Het	WS2	familial	1	severe	bilateral	-	-	-	-	-	-	-	-	-	-	1	-	-	-	-	-	0	-	-	0	-	-	-	-	-	-	-	0
42	33251892	II-2	China	-	F	SOX10	NM_006941.4	22	Exon2	c.342G>A	p.Trp114Ter	Nonsense	P	Het	WS2	familial	1	severe	bilateral	-	-	-	-	-	-	-	-	-	-	1	-	-	-	-	-	0	-	-	0	-	-	-	-	-	-	-	0
43	33251892	III-1	China	-	F	SOX10	NM_006941.4	22	Exon2	c.342G>A	p.Trp114Ter	Nonsense	P	Het	WS2	familial	1	severe	bilateral	-	-	-	-	-	-	-	-	-	1	1	-	-	-	-	-	0	-	-	0	-	-	-	-	-	-	-	0
44	32580110	WS01-III:1	China	13	M	SOX10	NM-006941	22	Exon3	c.482-487del	p.Arg161_Met162del	In-frame deletion	-	-	WS2	familial	1	profound	bilateral	-	-	-	-	-	-	-	-	-	-	1	1	-	-	-	-	0	0	-	-	-	-	-	-	-	-	-	inner ear malformation
45	32580110	WS01-II:2	China	37	F	SOX10	NM-006941	22	Exon3	c.482-487del	p.Arg161_Met162del	In-frame deletion	-	-	WS2	familial	1	severe	bilateral	-	-	-	-	-	-	-	-	-	-	0	-	-	-	-	-	0	0	-	-	-	-	-	-	-	-	-	inner ear malformation
46	32580110	WS02-II:2	China	6	M	SOX10	NM-006941	22	Exon2	c.52G > T	p.Glu18Ter	Nonsense	-	-	WS2	familial	-	-	-	-	-	-	-	-	-	-	-	-	-	1	-	-	-	-	-	0	0	-	-	-	-	-	-	-	-	-	inner ear malformation
47	32580110	WS02-II:3	China	1.5	M	SOX10	NM-006941	22	Exon2	c.52G > T	p.Glu18Ter	Nonsense	-	-	WS2	familial	-	-	-	-	-	-	-	-	-	-	-	-	-	1	-	-	-	-	-	0	0	-	-	-	-	-	-	-	-	-	inner ear malformation
48	32150337	-	Maryland	12	M	SOX10	NM_006941.3	22	Exon4	c.1107delC	p.Tyr369Ter	Frameshift	P	Het	WS	De novo	1	-	-	-	0	-	-	0	-	-	-	-	0	-	-	-	-	-	-	-	-	-	0	-	-	AV	-	-	-	PDN	-
49	31960627	03-I:1	China	71	F	SOX10	NM_006941	22	Exon2	c.355_356insTCAGGCAGCGC	p.Arg119LeufsTer31	Frameshift	P	Het	WS2	-	1	-	-	-	-	0	-	0	-	-	-	-	1	-	-	-	-	-	-	-	-	-	-	-	-	-	-	-	-	-	-
50	31960627	03-II:1	China	52	F	SOX10	NM_006941	22	Exon2	c.355_356insTCAGGCAGCGC	p.Arg119LeufsTer31	Frameshift	P	Het	WS2	-	1	-	-	-	-	0	-	0	-	-	-	-	1	-	-	-	-	-	-	-	-	-	-	-	-	-	-	-	-	-	-
51	31960627	03-II:2	China	49	M	SOX10	NM_006941	22	Exon2	c.355_356insTCAGGCAGCGC	p.Arg119LeufsTer31	Frameshift	P	Het	WS2	-	1	-	unilateral	-	-	0	-	0	-	-	-	-	1	-	-	-	-	-	-	-	-	-	-	-	-	-	-	-	-	-	-
52	31960627	04-II:2	China	5	F	SOX10	NM_006941	22	Exon4	c.1106_1107ins TGGGGCCCCCCACACTA	p.Tyr369fs	Frameshift	P	Het	WS2	-	1	-	-	-	-	0	-	0	-	-	-	-	1	-	-	-	-	-	-	-	-	-	-	-	-	-	-	-	-	-	-
53	31960627	05-II:1	China	5	F	SOX10	NM_006941	22	Exon3	c.511T>C	p.Tyr171His	Missense	P	Het	WS2	-	1	-	-	-	-	0	-	1	-	-	-	-	0	-	-	-	-	-	-	-	-	-	-	-	-	-	-	-	-	-	-
54	31960627	06-II:1	China	2/12	F	SOX10	NM_006941	22	Exon2	c.91_100del	p.Arg31GlyfsTer75	Frameshift	P	Het	WS2	-	1	-	-	-	-	0	-	1	-	-	-	-	1	-	-	-	-	-	-	-	-	-	-	-	-	-	-	-	-	-	-
55	32168437	II	China	2	F	SOX10	NM_006941.4	22	Exon4	c.1114ins TGGGGCCCCCACACTACACCGAC	p.Gln372fs	Frameshift	P	-	WS4	De novo	1	severe	-	-	-	-	-	-	-	-	1	-	1	-	-	-	-	-	-	-	-	-	1	-	-	-	-	-	-	-	0
56	32703023	III-2	China	1	M	SOX10	-	22	-	22q12.3-q13.1 microdeletion	-	CNV	P	-	WS	De novo	1	-	-	-	-	-	-	-	-	-	-	-	-	-	-	-	-	-	-	-	-	-	-	-	-	S	-	-	-	-	-
57	30936914	11	China	-	-	SOX10	NM_006941.3	22	Exon2	c.126_127 GC>TT	p.Arg43Ter	Nonsense	-	-	WS2	-	1	-	-	0	0	0	-	-	-	-	0	0	1	-	-	-	-	-	-	0	0	-	0	0	-	-	-	-	-	-	-
58	30936914	12	China	-	-	SOX10	NM_006941.3	22	Exon2	c.113delG	p.Gly38AlafsTer71	Frameshift	-	-	WS2	-	1	-	-	0	0	0	-	-	-	-	0	0	1	-	-	-	-	-	-	0	0	-	0	0	-	-	-	-	-	-	-
59	30936914	14	China	-	F	SOX10	NM_006941.3	22	Exon4	c.743_744delAG	p. Glu248AlafsTer32	Frameshift	-	-	WS2	-	1	-	-	0	0	0	-	-	-	-	0	0	1	-	-	-	-	-	-	0	0	-	0	0	-	-	-	-	-	-	-
60	30936914	70	China	-	-	SOX10	NM_006941.3	22	-	c.698-52_698-42del CTCTAACCTGC	-	-	-	-	WS2	-	1	-	-	0	1	0	-	-	-	-	0	0	1	-	-	-	-	-	-	0	0	-	0	0	-	-	-	-	-	-	-
61	30936914	88	China	-	-	SOX10	NM_006941.3	22	Exon2	c.422T>C	p.Leu141Pro	Missense	-	-	WS2	-	1	-	-	0	0	0	-	-	-	-	0	0	1	-	-	-	-	-	-	0	0	-	0	0	-	-	-	-	-	-	-
62	30936914	94	China	-	-	SOX10	NM_006941.3	22	Exon4	c.1063C>T	p.Gln355Ter	Nonsense	-	-	WS2	-	1	-	-	0	0	0	-	-	-	-	0	0	1	-	-	-	-	-	-	0	0	-	0	0	-	-	-	-	-	-	-
63	30936914	97	China	-	-	SOX10	NM_006941.3	22	Exon4	c.743_744del	p.248_248del	-	-	-	WS2	-	1	-	-	0	0	0	-	-	-	-	0	0	1	-	-	-	-	-	-	0	0	-	0	0	-	-	-	-	-	-	-
64	30936914	100	China	-	-	SOX10	NM_006941.3	22	Exon2	c.254G>A	p.Trp85Ter	Nonsense	-	-	WS2	-	1	-	-	0	0	0	-	-	-	-	0	0	1	-	-	-	-	-	-	0	0	-	0	0	-	-	-	-	-	-	-
65	30936914	18	China	-	-	SOX10	NM_006941.3	22	Exon2	c.254G>A	p.Trp85Ter	Nonsense	-	-	WS4	-	1	-	-	0	0	0	-	-	-	-	0	0	1	-	-	-	-	-	-	0	0	-	1	0	-	-	-	-	-	-	-
66	30936914	22	China	-	-	SOX10	NM_006941.3	22	Exon4	c.1063 C>T	p.Gln355Ter	Missense	-	-	WS4	-	1	-	-	0	0	0	-	-	-	-	0	0	1	-	-	-	-	-	-	0	0	-	1	0	-	A	-	-	-	-	-
67	30936914	102	China	-	-	SOX10	NM_006941.3	22	Exon2	c.127C>T	p.Arg43Ter	Nonsense	-	-	WS4	De novo	1	-	-	0	0	0	-	-	-	-	0	0	1	-	-	-	-	-	-	0	0	-	1	0	-	-	-	-	-	-	-
68	31812001	F-3:II:2	China	4	M	SOX10	NM_006941	22	Exon2	c.331T>C	p.Phe111Leu	Missense	P	Het	WS2	De novo	1	profound	bilateral	0	-	-	-	0	-	-	0	-	1	-	-	0	-	0	0	-	0	-	-	-	-	-	-	-	-	-	-
69	31812001	F-4:II:1	China	43	F	SOX10	NM_006941	22	Exon2	c.346C>T	p.Gln116Ter	Nonsense	P	Het	WS2	De novo	1	profound	bilateral	0	-	-	-	0	-	-	0	-	1	-	-	0	-	0	0	-	0	-	-	-	-	-	-	-	-	-	-
70	29407415	14	Brazil	-	-	SOX10	NM_006941	22	Exon4	c.1091delA	p.Gln364ArgfsTer138	Frameshift	P	-	WS2	De novo	1	-	-	0	0	-	-	0	-	-	-	-	-	-	1	0	-	1	-	-	0	-	-	-	-	-	-	-	-	-	-
71	29407415	28	Brazil	-	-	SOX10	NM_006941	22	Exon3	c.430delC	p.Leu144CysfsTer2	Frameshift	P	-	WS2	De novo	1	-	-	0	0	-	-	0	-	-	-	-	-	-	1	1	-	0	-	-	0	-	-	-	-	-	-	-	-	-	-
72	29407415	31	Brazil	-	-	SOX10	NM_006941	22	Exon2	c.403A>C	p.Ser135Arg	Missense	P	-	WS2	De novo	1	-	-	1	0	-	-	0	-	-	-	-	-	-	1	0	-	0	-	-	0	-	-	-	-	-	-	-	-	-	-
73	29407415	36	Brazil	-	-	SOX10	NM_006941	22	-	Whole SOX10 deletion	-	Gross deletion	P	-	WS2	De novo	1	-	-	0	0	-	-	0	-	-	-	-	-	-	1	1	-	0	-	-	0	-	-	-	-	-	-	-	-	-	-
74	29407415	43	Brazil	-	-	SOX10	NM_006941	22	Exon2	c.44_62de	p.Val15AlafsTer11	Frameshift	P	-	WS2	-	1	-	-	0	1	-	-	0	-	-	-	-	1	-	-	0	-	0	-	-	0	-	-	-	-	-	-	-	-	-	-
75	26364794	20	Japan	20	M	SOX10	-	22	-	c.391A>G	p.Asn131Asp	Missense	P	Het	WS2E	-	1	-	-	-	-	-	-	0	-	-	1	-	-	1	-	-	-	0	-	1	0	-	0	-	-	HF	-	-	-	-	-
76	30628718	II:1	China	-	M	SOX10	NM_006941.3	22	Exon2	c.127C>T	p.Arg43Ter	Nonsense	P	Het	WS2	familial	1	profound	bilateral	-	1	-	-	-	-	-	-	-	1	-	-	-	-	-	-	0	0	-	0	0	-	-	-	-	-	-	0
77	30628718	I:2	China	-	F	SOX10	NM_006941.3	22	Exon2	c.127C>T	p.Arg43Ter	Nonsense	P	Het	WS2	familial	1	moderate(right)+mild(left)	bilateral	-	-	-	-	-	-	-	-	1	1	-	-	-	-	-	-	-	-	-	-	-	-	-	-	-	-	-	-
78	31555574	proband	United States	premature	F	SOX10	-	22	-	c.895delC	p.Gln299SerfsTer12	Frameshift	P	-	WS4	-	-	-	-	-	1	-	-	1	-	-	-	-	-	-	-	-	-	-	-	-	-	-	0	-	-	N	-	-	-	CIPO	-
79	29792164	proband	Japan	5	M	SOX10	NM_006941	22	Exon3	c.652G > T	p.Gly218Ter	Nonsense	p	Het	WS1	De novo	1	-	-	-	-	-	-	-	-	-	-	-	1	-	-	-	-	-	-	-	1	-	-	-	-	B	-	-	MSDD	SEZ	-
80	28390600	III:2	Iran	15	M	SOX10	-	22	-	c.422T > C	p.Leu141Pro	Missense	P	Het	WS4	familial	1	severe to profound	-	0	0	-	-	0	-	-	0	-	1	1	-	-	-	-	-	-	-	-	1	-	-	-	-	-	-	-	-
81	28390600	III:1	Iran	21	F	SOX10	-	22	-	c.422T > C	p.Leu141Pro	Missense	P	Het	WS4	familial	1	severe to profound	-	-	-	-	-	-	-	-	-	-	-	1	-	-	-	-	-	-	-	-	0	1	-	-	-	-	-	-	-
82	28544110	-	Ireland	32	M	SOX10	-	22	Exon2	c.346C>G	p.Gln116Glu	Missense	P	Het	WS	De novo	1	profound	-	-	-	-	-	-	-	-	-	-	1	-	-	-	-	-	-	1	-	-	1	-	-	-	-	FD	MSDD	SN	-
83	28128317	-	China	1	M	SOX10	-	22	-	c.1333delT	p.Ser445GlnfsTer57	Frameshift	P	Het	WS4	De novo	1	-	-	-	-	-	-	-	-	-	-	-	1	-	-	-	-	-	-	-	-	-	1	-	-	-	-	-	-	-	-
84	27759048	W3-1	China	18	M	SOX10	NM_006941	22	Exon2	c.119C>A	p.Ser40Ter	Nonsense	-	-	WS2	-	1	profound	-	1	-	-	-	-	-	-	1	-	1	-	-	-	-	-	-	-	0	-	-	-	-	-	-	-	-	-	-
85	27759048	W4-1	China	13	F	SOX10	NM_006941	22	Exon3	c.589C>T	p.Gln197Ter	Nonsense	-	-	WS2	familial	1	profound	-	-	-	-	-	-	-	-	-	-	1	-	-	-	-	-	-	-	0	-	-	-	-	-	-	-	-	-	-
86	27759048	W8-1	China	17	M	SOX10	NM_006941	22	Exon4	c.1083delG	p.Gly362fs	Frameshift	-	-	WS2	De novo	1	profound	-	-	-	-	-	-	-	-	-	-	1	-	-	-	-	-	-	-	0	-	-	-	-	-	-	-	-	-	-
87	27759048	W10-1	China	19	F	SOX10	NM_006941	22	Exon4	c.1074delA	p.Glu359fs	Frameshift	-	-	WS2	-	1	profound	-	-	-	-	-	-	-	-	-	-	1	-	-	-	-	-	-	-	0	-	-	-	-	-	-	-	-	-	-
88	27759048	W11-1	China	18	F	SOX10	NM_006941	22	Exon3	c.495-496insA	p.Asp167fs	Frameshift	-	-	WS2	-	1	profound	-	-	-	-	-	-	-	-	-	-	1	-	-	-	-	-	-	-	0	-	-	-	-	-	-	-	-	-	-
89	27759048	W12-1	China	2	F	SOX10	NM_006941	22	Exon2	c.36-54del19bp	p.Val15fs	Frameshift	-	-	WS2	-	1	profound	-	-	-	-	-	-	-	-	-	-	1	-	-	-	-	-	-	-	0	-	-	-	-	-	-	-	-	-	-
90	27759048	W17-1	China	1	M	SOX10	NM_006941	22	Exon2	c.340T>C	p.Trp114Arg	Missense	-	-	WS2	De novo	1	profound	-	-	-	-	-	-	-	-	-	-	1	-	-	-	-	-	-	-	0	-	-	-	-	-	-	-	-	-	-
91	27759048	W23-1	China	5	M	SOX10	NM_006941	22	Exon2	c.255G>A	p.Trp85Ter	Nonsense	-	-	WS2	De novo	1	profound	-	-	-	-	-	-	-	-	-	-	1	-	-	-	-	-	-	-	0	-	-	-	-	-	-	-	-	-	-
92	27759048	D680-1	China	1	M	SOX10	NM_006941	22	Exon2	c.400delC	p.134Leufs	Frameshift	-	-	WS2	-	1	profound	-	-	-	-	-	-	-	-	-	-	1	-	-	-	-	-	-	-	0	-	-	-	-	-	-	-	-	-	-
93	27759048	W25-1	China	9	M	SOX10	NM_006941	22	Exon4	c.1095delG	p.Gly366fs	Frameshift	-	-	WS2	De novo	1	profound	-	-	-	-	-	-	-	-	-	-	1	-	-	-	-	-	-	-	0	-	-	-	-	-	-	-	-	-	-
94	27759048	W26-1	China	2	M	SOX10	NM_006941	22	Exon2	c.396-397ins21bp	p.132_133ins7aa	Non-Frameshift indel	-	-	WS2	De novo	1	profound	-	1	-	-	-	-	-	-	-	-	1	-	-	-	-	-	-	-	0	-	-	-	-	-	-	-	-	-	-
95	27759048	W27-1	China	4	M	SOX10	NM_006941	22	Exon2	c.326A>G	p.Asn109Ser	Missense	-	-	WS2	De novo	1	profound	-	-	-	-	-	-	-	-	-	-	1	-	-	-	-	-	-	-	0	-	-	-	-	-	-	-	-	-	-
96	27759048	W47-1	China	1	M	SOX10	NM_006941	22	Exon3	c.690delC	p.His230fs	Frameshift	-	-	WS2	De novo	1	profound	-	-	-	1	-	-	-	-	-	-	1	-	-	-	-	-	-	-	0	-	-	-	-	-	-	-	-	-	-
97	27240497	proband	China	1.8	M	SOX10	NM_006941.3	22	Exon2	c.163A > T	p.55LysTer	Nonsense	-	Het	WS2	De novo	1	profound	-	0	-	-	-	-	-	-	-	1	-	1	-	-	-	-	-	0	0	-	-	-	SE	-	-	-	-	-	0
98	27863645	II:2	China	18	M	SOX10	NM_006941.3	22	Exon4	c.752_753ins7	p.Gly252AlafsTer31	Frameshift	P	Het	WS4	De novo	1	profound	-	-	-	-	-	-	-	-	1	-	-	1	-	-	-	-	-	-	-	-	1	-	-	-	-	-	-	-	-
99	26296878	proband	China	11 months and 7 days	M	SOX10	-	22	-	280 kbp copy number deletion in band 22q13.1	-	Gross deletion	-	Het deletion	WS2	familial	1	-	bilateral	-	1	-	-	1	-	-	-	-	1	1	-	-	-	-	-	-	0	-	-	0	-	-	-	-	-	-	-
100	26296878	mother	China	22	F	SOX10	-	22	-	280 kbp copy number deletion in band 22q13.1	-	Gross deletion	-	Het deletion	WS2	familial	1	-	bilateral	-	1	-	-	1	-	-	-	-	1	1	-	-	-	-	-	0	0	-	-	0	-	-	-	-	-	-	-
101	24311220	propositus 1	Spain	2	M	SOX10	NM_006941.3	22	Exon4	c.1107ins GCTGGGGCCCCCACACTAC	p.Thr370SerfsTer38	Frameshift	-	-	WS4	familial	1	profound	bilateral	-	-	-	-	1	-	-	-	-	1	-	-	-	-	-	-	-	-	-	1	1	-	-	-	-	-	AL	-
102	24311220	propositus 2	Spain	-	M	SOX10	NM_006941.3	22	Exon4	c.915delG	p.His306ThrfsTer5	Frameshift	-		WS4	De novo	1	severe	bilateral	-	-	-	-		-	-	-	-	-	-	-	-	-	-	-	-	-	-	-	-	-	-	-	-	-	AL	-
103	24735604	II:1	China	6	M	SOX10	NM_006941.3	22	Exon2	c.259-260delCT	p.Leu87del	-	-	Het	WS2	De novo	1	profound	bilateral	-	-	-	-		-	-	-	1	-	1	-	-	-	-	-	-	0	1	-	-	-	-	-	-	-	-	-
104	24440785	II:2	China	2	M	SOX10	-	22	Exon4	c.1063C>T	p.Gln355Ter	Nonsense	-	Het	WS4	De novo	1	severe	-	0	-	-	-	0	-	-	-	-	-	1	-	-	-	-	-	-	0	-	1	1	-	-	-	-	-	AL	-
105	23680208	patient	Korea	8	M	SOX10	-	22	-	c.1088C>G	p. Pro363Arg	Missense	-	-	WS4	De novo	0	-	-	-	1	-	-	1	-	-	1	-	-	-	-	-	-	-	-	-	-	-	1	1	-	-	-	-	-	-	-
106	21965087	III:1	China	13	M	SOX10	-	22	-	c.743_744delAG	p.Glu248fsTer30	Frameshift	-	-	WS2	familial	1	profound	bilateral	0	-	-	-	0	-	-	-	-	1	-	-	-	-	-	-	-	0	-	0	-	-	-	-	-	-	-	-
107	22842075	patient	Italy	13	M	SOX10	-	22	-	725kb deletion at 22q13.1 (chr22:38,202,740-38,927,438)	-	Copy number deletion	-	-	WS2	De novo	1	-	-	-	1	-	-	-	-	-	-	-	1	1	-	-	-	1	-	-	-	-	-	-	-	N	-	-	-	MH	-
108	21531202	WS01-proband	China	6	M	SOX10	NM_006941.3	22	Exon2	c.254G>A	p.Trp85Ter	Nonsense	-	Het	WS4	familial	1	profound	bilateral	0	0	-	-	0	-	-	-	-	1	-	1	0	-	0	-	-	0	-	1	1	-	-	-	-	-	-	-
109	21531202	WS01-sister	China		F	SOX10	NM_006941.3	22	Exon2	c.254G>A	p.Trp85Ter	Nonsense	-	Het	WS2	familial	1	-	-	0	0	-	-	0	-	-	-	-	1	-	-	0	-	0	-	-	0	-	0	0	-	-	-	-	-	-	-
110	21531202	WS02-proband	China	1	F	SOX10	NM_006941.3	22	intron 4	c.698-2A>T	-	Splicing	-	-	WS4	De novo	1	profound	bilateral	0	0	-	-	0	-	-	-	-	1	-	-	0	-	0	-	-	0	-	1	-	-	-	-	-	-	-	-
111	21898658	caseA	France	20	F	SOX10	NM_006941.3	22	Exon2	c.316C>T	p.Arg106Trp	Missense	-	-	WS4	-	1	-	-	-	-	-	-	-	-	-	-	-	-	-	-	-	-	-	-	0	-	-	1	-	-	-	-	-	-	-	-
112	21898658	caseD	France	13	F	SOX10	NM_006941.3	22	Exon2	c.336G>C	p.Met112Ile	Missense	-	-	WS2	familial	1	-	-	-	-	-	-	-	-	-	-	-	-	-	-	-	-	-	-	0	-	-	0	-	-	-	-	-	-	-	-
113	21898658	caseF	France	3.5	M	SOX10	NM_006941.3	22	Exon3	c.434T>C	p.Leu145Pro	Missense	-	-	WS4	-	1	-	-	-	-	-	-	-	-	-	-	-	-	-	-	-	-	-	-	0	-	-	1	-	-	-	-	-	-	-	-
114	21898658	caseI	France	2	M	SOX10	NM_006941.3	22	Exon3	c.482G>A	p.Arg161His	Missense	-	-	WS2	-	1	-	-	-	-	-	-	-	-	-	-	-	-	-	-	-	-	-	-	0	-	-	0	-	-	-	-	-	-	-	-
115	17999358	patient1	France	1	M	SOX10	NC_000022.9	22	-	c.697-740_1085delins CCT	1,128 bp del and 3-bp ins	-	-	-	WS4	De novo	1	-	bilateral	-	1	-	-	0	-	-	-	1	0	0	-	-	-	-	-	0	-	-	-	-	-	-	-	-	-	C	-
116	17999358	patient4	France	9	M	SOX10	NC_000022.9	22	Exon2	c.219_428+43del	253 bp del	Gross deletion	-	-	WS2	-	1	profound	bilateral	-	1	-	-	0	-	-	-	0	0	0	-	-	-	-	-	0	-	-	-	-	-	-	-	-	-	-	-
117	17999358	patient5	France	8	M	SOX10	NC_000022.9	22	-	c.429-1112_697+396del	1,777 bp del	Gross deletion	-	-	WS2	-	1	profound	bilateral	-	1	-	-	1	-	-	-	0	0	0	-	-	-	-	-	0	-	-	-	-	-	-	-	-	-	-	-
118	17999358	patient6	France	8	M	SOX10	NC_000022.9	22	-	g.(16,173,196_16,489,188)_ (17,790,847_17,791,697) del	1.3–1.6 Mb del	Gross deletion	-	-	WS2	De novo	1	profound	bilateral	-	-	-	-	0	-	-	-	0	1	0	-	-	-	-	-	0	-	-	-	-	-	-	-	-	-	-	-
119	17999358	patient7	France	23	M	SOX10	NC_000022.9	22	-	g.(17,357,039_17,432,022)_ (18,006,412_18,254,748) del	574–898 kb del	Gross deletion	-	-	WS2	De novo	1	-	bilateral	-	1	-	-	0	-	-	-	0	0	1	-	-	-	-	-	1	-	-	-	-	-	-	-	-	-	PE+SS+AU	-
120	17999358	patient8	France	19	F	SOX10	NC_000022.9	22	-	g.(Z83846_Z69042)_ (18,938,054_19,010,379) del	5.5–6.1 Mb del	Gross deletion	-	-	WS2	De novo	1	-	-	-	1	-	-	1	-	-	-	0	0	0	-	-	-	-	-	1	-	-	-	-	-	-	-	TD	-	CHD	-
121	18627047	patient	Japan	infant	F	SOX10	-	22	-	c.506delC	p.Pro169fsTer284	Frameshift		Het	WS2		1	severe	bilateral	-	-	-	-	1	-	-	-	-	1	-	1	-	-	0	-	-	0	-	0	-	-	OA+HF	-	-	-	-	-
122	33362852	WS-01	Thailand	-	-	SOX10	NM_006941.3	22	Exon2	c.89C > A	p.Ser30Ter	Nonsense	P	-	WS4	De novo	-	-	-	-	-	-	-	-	-	-	-	-	-	1	-	-	-	-	-	-	-	-	0	1	-	-	-	-	-	-	-
123	33362852	WS-04	Thailand	-	-	SOX10	NM_006941.3	22	Exon4	c.1379delA	p.Tyr460LeufsTer42	Frameshift	P	-	WS2	De novo	-	-	-	-	-	-	-	-	-	-	-	-	-	1	-	-	-	-	-	-	-	-	0	0	-	-	-	-	-	-	-
124	33362852	WS-06	Thailand	-	-	SOX10	NM_006941.3	22	Exon3	c.479T > C	p.Leu160Pro	Missense	P	-	WS2	De novo	-	-	-	-	-	-	-	-	-	-	-	-	-	1	-	-	-	-	-	-	-	-	0	0	-	-	-	-	-	HD	-
125	34142234	10740	China	-	-	PAX3	NM_001127366.2	2	Exon2	c.143delG	p.Gly48AlafsTer61	Frameshift indel	P	-	WS	familial	1	profound	bilateral	-	1	0	-	1	-	-	0	-	0	-	-	-	-	-	-	-	-	-	-	-	-	-	-	-	-	-	0
126	34142234	M401	China	-	-	PAX3	NM_001127366.2	2	Exon2	c.210C > A	p.Cys70Ter	Nonsense	P	-	WS	familial	1	profound	bilateral	-	0	0	-	0	-	-	0	-	0	-	-	-	-	-	-	-	-	-	-	-	-	-	-	-	-	-	-
127	34142234	Y975	China	-	-	PAX3	NM_001127366.2	2	Exon2	c.241G > C	p.Gly81Arg	Missense	P	-	WS	familial	1	-	-	-	0	0	-	0	-	-	1	-	0	-	-	-	-	-	-	-	-	-	-	-	-	-	-	-	-	-	0
128	34142234	4730	China	-	-	PAX3	NM_001127366.2	2	Exon2	c.264delC	p.Cys88Ter	Nonsense	P	-	WS	familial	1	profound	bilateral	-	1	0	-	0	-	-	1	-	1	-	-	-	-	-	-	-	-	-	-	-	-	-	-	-	-	-	vestibular deformity
129	34142234	10442	China	-	-	PAX3	NM_001127366.2	2	Exon5	c.664C > T	p.Arg223Ter	Nonsense	P	-	WS	familial	1	profound	bilateral	-	0	0	-	0	-	-	0	-	1	-	-	-	-	-	-	-	-	-	-	-	-	-	-	-	-	-	0
130	34142234	Y923	China	-	-	PAX3	NM_001127366.2	2	Exon5	c.668C > T	p.Arg223Gln	Missense	P	-	WS	De novo	1	-	-	-	0	0	-	0	-	-	0	-	1	-	-	-	-	-	-	-	-	-	-	-	-	-	-	-	-	-	-
131	34142234	M54	China	-	-	PAX3	NM_001127366.2	2	Exon5	c.703C > A	p.Arg235Ser	Missense	P	-	WS	familial	1	profound	bilateral	-	0	0	-	1	-	-	0	-	1	-	-	-	-	-	-	-	-	-	-	-	-	-	-	-	-	-	vestibular deformity
132	34142234	10112	China	-	-	PAX3	NM_001127366.2	2	Exon5	c.752T > C	p.Leu251Pro	Missense	LP	-	WS	De novo	1	-	-	-	0	0	-	0	-	-	0	-	1	-	-	-	-	-	-	-	-	-	-	-	-	-	-	-	-	-	0
133	34142234	5555	China	-	-	PAX3	NM_001127366.2	2	Exon5	c.781C > T	p.Arg262Ter	Nonsense	P	-	WS	familial	1	profound	bilateral	-	0	0	-	0	-	-	0	-	1	-	-	-	-	-	-	-	-	-	-	-	-	-	-	-	-	-	-
134	34142234	6251	China	-	-	PAX3	NM_001127366.2	2	Exon6	c.808C > T	p.Arg271Cys	Missense	P	-	WS	familial	1	profound	bilateral	-	0	0	-	0	-	-	0	-	1	-	-	-	-	-	-	-	-	-	-	-	-	-	-	-	-	-	0
135	34142234	M1284	China	-	-	PAX3	NM_001127366.2	2	Exon6	c.809G > A	p.Arg271His	Missense	P	-	WS	familial	1	-	-	-	0	0	-	1	-	-	1	-	1	-	-	-	-	-	-	-	-	-	-	-	-	-	-	-	-	-	-
136	34142234	190105	China	-	-	PAX3	NM_001127366.2	2	Exon6	c.922dupG	p.Glu309GlyfsTer100	Frameshift indel	P	-	WS	De novo	1	profound	bilateral	-	1	0	-	1	-	-	0	-	1	-	-	-	-	-	-	-	-	-	-	-	-	-	-	-	-	-	0
137	34142234	M385	China	-	-	PAX3	NM_001127366.2	2	-	Entire gene deletion	-	CNV	P	-	WS	familial	1	profound	bilateral	-	1	0	-	0	-	-	0	-	1	-	-	-	-	-	-	-	-	-	-	-	-	-	-	-	-	-	0
138	33557787	family 4 (IV-8)	Iran	4	M	PAX3	NM_181459.4	22	Exon7	c.1024_1040del AGCACGATTCCTTCCAA	p.Ser342ProfsTer62	Frameshift	P	Het	WS1	familial	1	profound	-	-	1	-	-	-	-	-	-	-	-	1	-	1	-	1	-	-	1	-	-	-	-	-	-	-	-	-	-
139	34149797	WS01-II:1	China	-	F	PAX3	NM_181459.4	2	Exon10	c.1459C > T	p.Gln487Ter	Nonsense	P	Het	WS1	De novo	1	-	-	-	-	0	-	0	-	-	-	-	-	0	-	-	-	-	-	-	0	-	-	-	-	-	-	-	-	-	-
140	34149797	WS02-I:1	China	-	M	PAX3	NM_181459.4	2	Exon2	c.123del	p.Gly42AlafsTer68	Frameshift	P	Het	WS1	familial	0	-	-	-	-	0	-	0	-	-	-	-	-	1	-	-	-	-	-	-	1	-	-	-	-	-	-	-	-	-	-
141	34149797	WS02-II:2	China	-	F	PAX3	NM_181459.4	2	Exon2	c.123del	p.Gly42AlafsTer68	Frameshift	P	Het	WS1	familial	0	-	-	-	-	0	-	0	-	-	-	-	-	0	-	-	-	-	-	-	1	-	-	-	-	-	-	-	-	-	-
142	34149797	WS02-III:1	China	-	M	PAX3	NM_181459.4	2	Exon2	c.123del	p.Gly42AlafsTer68	Frameshift	P	Het	WS1	familial	0	-	-	-	-	0	-	0	-	-	-	-	-	1	-	-	-	-	-	-	1	-	-	-	-	-	-	-	-	-	-
143	34149797	WS02-III:2	China	-	M	PAX3	NM_181459.4	2	Exon2	c.123del	p.Gly42AlafsTer68	Frameshift	P	Het	WS1	familial	1	-	-	-	-	0	-	0	-	-	-	-	-	1	-	-	-	-	-	-	1	-	-	-	-	-	-	-	-	-	-
144	34149797	WS07-I:1	China	-	M	PAX3	NM_181459.4	2	Exon7	c.959-409_1173+3402del	-	-	P	Het	WS1	familial	0	-	-	-	-	0	-	0	-	-	-	-	-	0	-	-	-	-	-	-	1	-	-	-	-	-	-	-	-	-	-
145	34149797	WS07-II:1	China	-	F	PAX3	NM_181459.4	2	Exon7	c.959-409_1173+3402del	-	-	P	Het	WS1	familial	1	-	-	-	-	0	-	0	-	-	-	-	-	1	-	-	-	-	-	-	1	-	-	-	-	-	-	-	-	-	-
146	33747040	II-1	China	-	M	PAX3	NM_181457.4	2	Intron6	c.959-5T>G	-	Splicing	VUS	Het	WS1	familial	0	-	-	0	-	-	-	0	-	-	1	-	-	-	0	1	-	1	-	-	-	-	-	-	-	-	-	-	-	-	-
147	33747040	II-8	China	-	F	PAX3	NM_181457.4	2	Intron6	c.959-5T>G	-	Splicing	VUS	Het	WS1	familial	0	-	-	0	-	-	-	0	-	-	1	-	-	-	1	1	-	1	-	-	-	-	-	-	-	-	-	-	-	-	-
148	33747040	II-10	China	-	F	PAX3	NM_181457.4	2	Intron6	c.959-5T>G	-	Splicing	VUS	Het	WS1	familial	0	-	-	0	-	-	-	0	-	-	1	-	-	-	1	1	-	1	-	-	-	-	-	-	-	-	-	-	-	-	-
149	33747040	III-1	China	10	M	PAX3	NM_181457.4	2	Intron6	c.959-5T>G	-	Splicing	VUS	Het	WS1	familial	0	-	-	0	-	-	-	0	-	-	0	-	-	-	1	1	-	1	-	-	-	-	-	-	-	HF	-	-	-	-	-
150	33747040	III-2	China	-	F	PAX3	NM_181457.4	2	Intron6	c.959-5T>G	-	Splicing	VUS	Het	WS1	familial	0	-	-	0	-	-	-	0	-	-	0	-	-	-	1	1	-	1	-	-	-	-	-	-	-	HF	-	-	-	-	-
151	32940795	IV-3	China	6	M	PAX3	NM_181457.3	2	Exon2	c.117 C>A	p. Asn39Lys	Missense	P	Het	WS1	familial	1	profound	bilateral	-	-	-	-	-	-	-	-	-	1	-	-	1	-	1	-	-	1	-	-	-	-	-	-	-	-	-	0
152	32940795	III-4	China	-	F	PAX3	NM_181457.3	2	Exon2	c.117 C>A	p. Asn39Lys	Missense	P	Het	WS1	familial	-	-	-	-	1	-	-	1	-	-	-	1	1	-	-	-	-	1	-	-	1	-	-	-	-	-	-	-	-	-	-
153	32250160	III-1	China	1	F	PAX3	NM_181457.3	2	Exon7	c.1076_1077del	p.Thr359fs	Frameshift	P	Het	WS1	familial	1	profound	bilateral	-	-	-	-	-	-	-	-	-	0	-	0	-	-	-	-	-	1	-	0	0	-	-	-	-	-	-	-
154	32250160	II-2	China	-	F	PAX3	NM_181457.3	2	Exon7	c.1076_1077del	p.Thr359fs	Frameshift	P	Het	WS1	familial	1	profound	bilateral	-	-	-	-	-	-	-	-	-	-	1	-	-	-	-	-	-	1	-	-	-	-	-	-	-	-	-	-
155	32990402	p3(mother)	India	-	F	PAX3	NM_181459.3	2	Exon2	c.166C>T	p.Arg56Cys	Missense	LP	Het	WS1	familial	-	-	-	-	1	-	-	1	-	-	-	-	-	-	-	-	-	-	-	-	1	-	-	-	-	-	-	-	-	-	-
156	32990402	P8	India	9	F	PAX3	NM_181459.3	2	-	-	-	-	P	Het	WS1	familial	1	moderate to severe	unilateral	-	1	-	-	1	-	-	-	-	1	-	-	1	1	-	1	-	1	-	-	-	-	-	-	-	-	-	-
157	32990402	p9	India	5	F	PAX3	NM_181459.3	2	-	-	-	-	P	Het	WS1	familial	-	-	-	-	-	-	-	1	-	-	-	-	1	-	-	1	1	-	1	-	1	-	-	-	-	-	-	-	-	-	-
158	32990402	P10	India	-	F	PAX3	NM_181459.3	2	-	-	-	-	P	Het	WS1	familial	-	-	-	-	-	-	-	-	-	-	-	-	-	-	-	1	-	-	-	-	-	-	-	-	-	-	-	-	-	-	-
159	32990402	P11	India	5	F	PAX3	NM_181459.3	2	Exon3	c.366_367delAA	p.Asn125ProfsTer19	Frameshift	P	Het	WS1	familial	1	profound	bilateral	-	-	-	-	-	-	-	1	-	-	1	-	1	-	-	1	-	1	-	-	-	-	-	-	-	SD	-	-
160	32990402	P12	India	-	F	PAX3	NM_181459.3	2	Exon3	c.366_367delAA	p.Asn125ProfsTer19	Frameshift	P	Het	WS1	familial	-	-	-	-	-	-	-	1	-	-	-	-	1	-	-	-	-	-	-	-	-	-	-	-	-	-	-	-	-	-	-
161	32168437	family:II-1	China	9	F	PAX3	NM_181457.3	2	Exon3	c.372-373delGA	p.Asn125fs	Frameshift	P	Het	WS1	familial	1	severe	bilateral	-	-	-	-	1	-	-	-	-	1	-	-	-	-	-	-	-	1	-	-	-	-	-	-	-	-	-	0
162	32168437	family:II-2	China	-	M	PAX3	NM_181457.3	2	Exon3	c.372-373delGA	p.Asn125fs	Frameshift	P	Het	WS1	familial	0	-	-	-	-	-	-	-	-	-	-	-	1	-	-	-	-	-	-	-	-	-	-	-	-	-	-	-	-	-	-
163	32168437	family:I-2	China	-	F	PAX3	NM_181457.3	2	Exon3	c.372-373delGA	p.Asn125fs	Frameshift	P	Het	WS1	familial	1	severe	unilateral	-	-	-	-	-	-	-	-	-	1	-	-	-	-	-	-	-	-	-	-	-	-	-	-	-	-	-	-
164	32281454	son	Brazil	4	M	PAX3	-	2	-	c.760 C > T	p.Gln254Ter	Nonsense	P	Het	WS1	familial	1	-	-	-	-	-	-	1	-	-	-	-	1	-	-	-	1	-	-	-	-	-	-	-	-	HF+CHM	-	-	-	-	-
165	32281454	mother	Brazil	-	F	PAX3	-	2	-	c.760 C > T	p.Gln254Ter	Nonsense	P	Het	WS1	familial	0	-	-	-	-	-	-	1	-	-	-	-	-	-	-	-	-	-	-	-	-	-	-	-	-	HF	-	-	-	-	-
166	30936914	16	China	-	-	PAX3	NM_181457.3	2	Exon4	c.586G>A	p.Ala196Thr	Missense	-	-	WS1	-	1	-	-	0	0	0	-	-	-	-	0	0	0	-	-	-	-	-	-	0	1	-	0	0	-	-	-	-	-	-	-
167	30936914	34	China	-	M	PAX3	NM_181457.3	2	Exon5	c.784C>T	p.Arg262Ter	Nonsense	-	-	WS1	-	1	-	-	0	0	0	-	-	-	-	0	0	0	-	-	-	-	-	-	0	1	-	0	0	-	-	-	-	-	-	-
168	30936914	35	China	-	M	PAX3	NM_181457.3	2	Exon5	c.784C>T	p.Arg262Ter	Nonsense	-	-	WS1	-	1	-	-	0	0	0	-	-	-	-	0	0	0	-	-	-	-	-	-	0	1	-	0	0	-	-	-	-	-	-	-
169	30936914	38	China	-	-	PAX3	NM_181457.3	2	Exon2	c.232G>A	p.Val78Met	Missense	-	-	WS1	-	1	-	-	0	0	0	-	-	-	-	0	0	1	-	-	-	-	-	-	0	1	-	0	0	-	-	-	-	-	-	-
170	30936914	44	China	-	-	PAX3	NM_181457.3	2	Intorn	c.793+1G>A	-	Splicing	-	-	WS1	-	1	-	-	1	0	0	-	-	-	-	0	0	1	-	-	-	-	-	-	0	1	-	0	0	-	-	-	-	-	-	-
171	30936914	53	China	-	M	PAX3	NM_181457.3	2	Intorn	c.452-2A>G	-	Splicing	-	-	WS1	-	1	-	-	0	0	0	-	-	-	-	0	0	1	-	-	-	-	-	-	0	1	-	0	0	-	-	-	-	-	-	-
172	30936914	54	China	-	M	PAX3	NM_181457.3	2	Intorn	c.452-2A>G	-	Splicing	-	-	WS2	-	1	-	-	0	0	0	-	-	-	-	0	0	1	-	-	-	-	-	-	0	0	-	0	0	-	-	-	-	-	-	-
173	30936914	84	China	-	-	PAX3	NM_181457.3	2	Exon1	c.72delG	p.Gly24fs	Frameshift	-	-	WS1	-	1	-	-	0	0	-	-	-	-	-	0	0	1	-	-	-	-	-	-	0	1	-	0	0	-	-	-	-	-	-	-
174	30936914	86	China	-	-	PAX3	NM_181457.3	2	Exon2	c.185T>C	p.Met62Thr	Missense	-	-	WS1	-	1	-	-	0	0	-	-	-	-	-	0	0	1	-	-	-	-	-	-	0	1	-	0	0	-	-	-	-	-	-	-
175	30936914	89	China	-	-	PAX3	NM_181457.3	2	Exon2	c.128G>T	p.Gly43Val	Missense	-	-	WS1	-	1	-	-	0	0	-	-	-	-	-	0	0	1	-	-	-	-	-	-	0	1	-	0	0	-	-	-	-	-	-	-
176	30936914	109	China	-	-	PAX3	NM_181457.3	2	Exon6	c.808C>G	p.Arg270Gly	Missense	-	-	WS1	-	1	-	-	0	0	0	-	-	-	-	0	0	1	-	-	-	-	-	-	0	1	-	0	0	-	-	-	-	-	-	-
177	30936914	112	China	-	-	PAX3	NM_181457.3	2	Exon2	c.152T>G	p.Leu51Arg	Missense	-	-	WS1	-	1	-	-	0	0	0	-	-	-	-	0	0	1	-	-	-	-	-	-	0	1	-	0	0	-	-	-	-	-	-	-
178	30936914	2	China	-	M	PAX3	NM_181457.3	2	Exon2	c.238C>G	p.His80Asp	Missense	-	-	WS2	-	1	-	-	0	0	0	-	-	-	-	0	0	1	-	-	-	-	-	-	0	0	-	0	0	-	-	-	-	-	-	-
179	30936914	4	China	-	-	PAX3	NM_181457.3	2	Exon4	c.556delC	p. His186ThrfsTer7	Frameshift	-	-	WS2	-	1	-	-	0	0	0	-	-	-	-	0	0	1	-	-	-	-	-	-	0	0	-	0	0	-	-	-	-	-	-	-
180	30936914	6	China	-	-	PAX3	NM_181457.3	2	Exon6	c.808 C>T	p.Arg270Cys	Missense	-	-	WS2	-	1	-	-	0	0	0	-	-	-	-	1	0	1	-	-	-	-	-	-	0	0	-	0	0	-	-	-	-	-	-	-
181	30936914	49	China	-	M	PAX3	NM_181457.3	2	Exon6	c.808C>G	p.Arg270Gly	Missense	-	-	WS2	-	1	-	-	0	0	0	-	-	-	-	0	0	1	-	-	-	-	-	-	0	0	-	0	0	-	-	-	-	-	-	-
182	30936914	51	China	-	-	PAX3	NM_181457.3	2	Exon2	c.117C>A	p.Asn39Lys	Missense	-	-	WS2	-	1	-	-	0	0	0	-	-	-	-	0	0	1	-	-	-	-	-	-	0	0	-	0	0	-	-	-	-	-	-	-
183	30936914	90	China	-	-	PAX3	NM_181457.3	2	Exon2	c.238C>G	p.His80Asp	Missense	-	-	WS2	-	1	-	-	0	0	0	-	-	-	-	0	0	1	-	-	-	-	-	-	0	0	-	0	0	-	-	-	-	-	-	-
184	30936914	91	China	-	-	PAX3	NM_181457.3	2	Exon4	c.556delC	p.His186fs	Frameshift	-	-	WS2	-	1	-	-	0	0	0	-	-	-	-	0	0	1	-	-	-	-	-	-	0	0	-	0	0	-	-	-	-	-	-	-
185	30936914	98	China	-	-	PAX3	NM_181457.3	2	Exon4	c.586G>A	p.Ala196Thr	Missense	-	-	WS2	-	1	-	-	0	0	0	-	-	-	-	0	0	1	-	-	-	-	-	-	0	0	-	0	0	-	-	-	-	-	-	-
186	31190477	II:1	China	5.4	M	PAX3	NM_181457.3	2	Exon3	c.420‐424de1CGCGGinsTTAC	p.Ala141TyrfsTer10	Frameshift	P	Het	WS1	familial	1	profound	bilateral	-	-	-	-	-	-	-	-	-	-	1	-	-	-	1	-	0	1	-	-	-	-	-	-	-	-	-	-
187	31190477	II:2	China	10 months	F	PAX3	NM_181457.3	2	Exon3	c.420‐424de1CGCGGinsTTAC	p.Ala141TyrfsTer10	Frameshift	P	Het	WS1	familial	-	-	-	-	-	-	-	-	-	-	-	-	-	1	-	-	-	-	-	-	1	-	-	-	-	-	-	-	-	-	-
188	31190477	I:2	China	40	F	PAX3	NM_181457.3	2	Exon3	c.420‐424de1CGCGGinsTTAC	p.Ala141TyrfsTer10	Frameshift	P	Het	WS1	familial	1	moderate	-	-	-	1	-	1	-	-	-	-	-	1	-	-	-	-	-	-	1	-	-	-	-	-	-	-	-	-	-
189	31812001	F-1:II:1	China	38	F	PAX3	NM_181459	2	Exon5	c.667C>T	p.Arg223Ter	Nonsense	P	Het	WS1	De novo	1	profound	bilateral	0	-	-	-	0	-	-	1	-	1	-	-	0	-	0	0	-	1	-	-	-	-	-	-	-	-	-	-
190	31812001	F-2:IV:2	China	7	F	PAX3	NM_181459	2	Exon2	c.220C>T	p.Arg74Cys	Missense	P	Het	WS1	familial	1	profound	-	0	-	-	-	0	-	-	0	-	0	-	-	0	-	0	0	-	1	-	-	-	-	-	-	-	-	-	-
191	31812001	F-2:III:1	China	29	F	PAX3	NM_181459	2	Exon2	c.220C>T	p.Arg74Cys	Missense	P	Het	WS1	familial	1	-	bilateral	0	-	-	-	0	-	-	1	-	0	-	-	0	-	0	0	-	0	-	-	-	-	-	-	-	-	-	-
192	29115496	01-IV:5	China	44	M	PAX3	NM_181458.2	2	Exon4	c.583C>T	-	Nonsense	-	Het	WS1	familial	1	moderate(left)+severe(right)	bilateral	-	-	0	-	-	-	-	-	-	0	-	-	-	-	-	-	-	0	-	-	-	-	-	-	-	-	-	-
193	29115496	01-IV:7	China	39	F	PAX3	NM_181458.2	2	Exon4	c.583C>T	-	Nonsense	-	Het	WS1	familial	0	-	-	-	-	0	-	-	-	-	-	-	0	-	-	-	-	-	-	-	0	-	-	-	-	-	-	-	-	-	-
194	29115496	01-V:7	China	10	M	PAX3	NM_181458.2	2	Exon4	c.583C>T	-	Nonsense	-	Het	WS1	familial	1	profound(left)+moderate(right)	bilateral	-	-	0	-	-	-	-	-	-	1	-	-	-	-	-	-	-	0	-	-	-	-	-	-	-	-	-	-
195	29115496	02-I:1	China	32	F	PAX3	NM_181458.2	2	-	-	-	-	-	-	WS1	familial	1	profound(left)+moderate(right)	bilateral	-	-	0	-	-	-	-	-	-	1	-	-	-	-	-	-	-	0	-	-	-	-	-	-	-	-	-	-
196	29115496	02-II:1	China	5	F	PAX3	NM_181458.2	2	-	-	-	-	-	-	WS1	familial	1	profound	bilateral	-	-	0	-	-	-	-	-	-	1	-	-	-	-	-	-	-	0	-	-	-	-	-	-	-	-	-	-
197	29407415	1	Brazil	-	-	PAX3	NM_181459	2	-	Whole PAX3 deletion	-	Gross deletion	P	-	WS1	De novo	1	-	-	0	0	-	-	1	-	-	-	-	1	-	-	1	-	1	-	-	1	-	-	-	-	-	-	-	-	LLD	-
198	29407415	5	Brazil	-	-	PAX3	NM_181459	2	Exon6-9	Deletion of exons 6 to 9	-	Gross deletion	P	-	WS1	De novo	1	-	-	0	0	-	-	1	-	-	-	-	-	-	1	1	-	1	-	-	1	-	-	-	-	-	-	-	-	LLD	-
199	29407415	6	Brazil	-	-	PAX3	NM_181459	2	-	Whole PAX3 deletion	-	Gross deletion	P	-	WS1	De novo	0	-	-	0	0	-	-	0	-	-	-	-	0	-	0	1	-	1	-	-	1	-	-	-	-	-	-	-	-	LLD	-
200	29407415	7	Brazil	-	-	PAX3	NM_181459	2	Exon2	c.142G>T	p.Gly48Cys	Missense	P	-	WS1	familial	1	-	-	0	0	-	-	1	-	-	-	-	-	-	1	1	-	1	-	-	1	-	-	-	-	-	-	-	-	LLD	-
201	29407415	11	Brazil	-	-	PAX3	NM_181459	2	-	Whole PAX3 deletion	-	Gross deletion	P	-	WS1	familial	1	-	-	0	1	-	-	1	-	-	-	-	-	-	1	1	-	1	-	-	1	-	-	-	-	-	-	-	-	LLD	-
202	29407415	26	Brazil	-	-	PAX3	NM_181459	2	Exon5	c.727_739del	p.Tyr243IlefsTer37	Frameshift	P	-	WS1	familial	1	-	-	-	-	-	-	1	-	-	-	-	-	-	1	1	-	1	-	-	1	-	-	-	-	-	-	-	-	-	-
203	29407415	35	Brazil	-	-	PAX3	NM_181459	2	Exon8	c.1195C>G	p.His399Asp	Missense	P	-	WS1	familial	1	-	-	0	0	-	-	1	-	-	-	-	-	-	1	1	-	1	-	-	1	-	-	-	-	-	-	-	-	LLD	-
204	29407415	40	Brazil	-	-	PAX3	NM_181459	2	Exon2	c.124G>C	p.Gly42Arg	Missense	P	-	WS1	familial	1	-	-	0	0	-	-	1	-	-	-	-	-	-	1	1	-	1	-	-	1	-	-	-	-	-	-	-	-	LLD	-
205	29407415	44	Brazil	-	-	PAX3	NM_181459	2	Exon2	c.149_160del	p.Pro50_Asn53del	Non-Frameshift indel	P	-	WS1	-	1	-	-	-	-	-	-	0	-	-	-	-	1	-	-	0	-	1	-	-	1	-	-	-	-	-	-	-	-	LLD	-
206	29407415	46	Brazil	-	-	PAX3	NM_181459	2	Exon5	c.790C>T	p.Gln264Ter	Nonsense	P	-	WS1	De novo	1	-	-	-	-	-	-	1	-	-	-	-	-	-	1	1	-	1	-	-	1	-	-	-	-	-	-	-	-	-	-
207	29407415	48	Brazil	-	-	PAX3	NM_181459	2	Exon2	c.142G>C	p.Gly48Arg	Missense	P	-	WS1	-	1	-	-	1	0	-	-	1	-	-	-	-	-	-	1	1	-	0	-	-	1	-	-	-	-	-	-	-	-	-	-
208	29407415	49	Brazil	-	-	PAX3	NM_181459	2	Exon4	c.464delG	p.Ser155ThrfsTer4	Frameshift	P	-	WS1	De novo	1	-	-	0	0	-	-	1	-	-	-	-	-	-	1	0	-	0	-	-	1	-	-	-	-	-	-	-	-	-	-
209	30314436	II:2	Korea	36	M	PAX3	NM_181457	2	Exon2	c.91–95 ACTCC del	p.Thr31fs	Frameshift	P	-	WS1	familial	1	-	unilateral (right)	-	-	-	-	-	-	-	-	-	-	-	-	1	1	-	-	-	-	-	-	-	-	AV	-	-	-	-	-
210	30314436	II:1	Korea	-	M	PAX3	NM_181457	2	Exon2	c.91–95 ACTCC del	p.Thr31fs	Frameshift	P	-	WS1	familial	1	-	bilateral	-	-	-	-	-	-	-	-	-	1	-	1	-	-	-	-	-	-	-	-	-	-	-	-	-	-	-	-
211	29287868	II:1	China	7	M	PAX3	-	2	-	c.592delG	p.Ala198HisfsTer18	Frameshift	p	Het	WS1	De novo	1	profound	-	-	-	-	-	-	-	-	-	-	1	-	-	-	-	-	-	-	1	-	-	-	-	-	-	-	-	-	-
212	29287868	II:2	China	6	M	PAX3	-	2	-	c.592delG	p.Ala198HisfsTer18	Frameshift	p	Het	WS1	De novo	1	profound	-	-	-	-	-	-	-	-	-	-	1	-	-	-	-	-	-	-	1	-	-	-	-	-	-	-	-	-	-
213	30173992	II:2	Iran	-	F	PAX3	NM_181459	2	Intorn4	c.586 + 2T > C	-	Splicing	p	Het	WS3	familial	0	-	-	-	0	-	-	1	-	-	1	-	-	0	-	1	-	1	1	-	1	-	-	-	-	-	-	CF	-	-	-
214	30173992	II:8	Iran	-	F	PAX3	NM_181459	2	Intorn4	c.586 + 2T > C	-	Splicing	p	Het	WS1	familial	0	-	-	-	0	-	-	1	-	-	1	-	-	0	-	1	-	1	0	-	1	-	-	-	-	-	-	-	-	-	-
215	30173992	III:1	Iran	-	F	PAX3	NM_181459	2	Intorn4	c.586 + 2T > C	-	Splicing	p	Het	WS3	familial	0	-	-	-	1	-	-	0	-	-	0	-	-	0	-	1	-	1	1	-	1	-	-	-	-	-	-	CF	-	-	-
216	30173992	III:2	Iran	-	M	PAX3	NM_181459	2	Intorn4	c.586 + 2T > C	-	Splicing	p	Het	WS3	familial	0	-	-	-	0	-	-	0	-	-	0	-	-	0	-	1	-	1	1	-	1	-	-	-	-	-	-	CF	-	-	-
217	30173992	III:7	Iran	-	F	PAX3	NM_181459	2	Intorn4	c.586 + 2T > C	-	Splicing	p	Het	WS1	familial	0	-	-	-	0	-	-	1	-	-	0	-	-	0	-	1	-	1	1	-	1	-	-	-	-	-	-	-	-	-	-
218	30173992	III:8	Iran	-	F	PAX3	NM_181459	2	Intorn4	c.586 + 2T > C	-	Splicing	p	Het	WS1	familial	0	-	-	-	0	-	-	1	-	-	0	-	-	1	-	1	-	1	1	-	1	-	-	-	-	-	-	-	-	-	-
219	29224756	F1-1	Tunisia	24	F	PAX3	-	2	Exon6	c.942delC	p.Pro314ProfsTer67	Frameshift	P	Het	WS1	familial	1	-	-	0	-	-	-	-	-	-	0	1	1	-	-	0	-	1	0	-	1	-	-	-	-	-	-	-	-	-	-
220	29224756	F1-2	Tunisia	1	M	PAX3	-	2	Exon6	c.942delC	p.Pro314ProfsTer67	Frameshift	P	Het	WS1	familial	1	-	-	1	-	-	-	-	-	-	0	1	1	-	-	0	-	1	0	-	1	-	-	-	-	-	-	-	-	-	-
221	29224756	S1	Tunisia	3	F	PAX3	-	2	Exon5-9	Exon5 to 9 deletion	-	Gross deletion	P	Het	WS1	De novo	1	-	-	0	-	-	-	-	-	-	0	1	1	-	-	1	-	1	0	-	1	-	-	-	-	-	-	-	-	-	-
222	29224756	S2	Tunisia	3	M	PAX3	-	2	Exon6	c.933_936dupTTAC	p.Gln313LeufsTer98	Frameshift	P	Het	WS1	De novo	1	-	-	1	-	-	-	-	-	-	0	1	1	-	-	0	-	1	0	-	1	-	-	-	-	-	-	-	-	-	-
223	29224756	S4	Tunisia	2 months	M	PAX3	-	2	Exon2	c.164delTCCGCCACA	p.Ile55_His57del	In-frame deletion	P	-	WS1	De novo	0	-	-	0	-	-	-	-	-	-	0	1	1	-	-	1	-	0	0	-	1	-	-	-	-	-	-	FDP	-	-	-
224	28690861	I:2	China	-	F	PAX3	-	2	-	c.598C>T	p.Gln200Ter	Nonsense	P	Het	WS	familial	0	-	-	-	-	-	-	-	-	-	-	-	1	-	-	-	-	-	-	-	1	-	-	-	-	-	-	-	-	-	-
225	28690861	II:2	China	-	F	PAX3	-	2	-	c.598C>T	p.Gln200Ter	Nonsense	P	Het	WS	familial	1	-	-	-	-	-	-	-	-	-	-	-	1	-	-	-	-	-	-	-	1	-	-	-	-	-	-	-	-	-	-
226	28690861	III:1	China	-	F	PAX3	-	2	-	c.598C>T	p.Gln200Ter	Nonsense	P	Het	WS	familial	0	-	-	-	-	-	-	-	-	-	-	-	0	-	-	-	-	-	-	-	1	-	-	-	-	-	-	-	-	-	-
227	27759048	W2-1	China	9	M	PAX3	NM_181459	2	Exon5	c.667C>T	p.Arg223Ter	Nonsense	-	-	WS1	De novo	1	profound	-	-	-	-	-	-	-	-	-	-	1	-	-	-	-	-	-	-	1	-	-	-	-	-	-	-	-	-	-
228	27759048	W9-1	China	16	F	PAX3	NM_181459	2	Intorn	c.1174-2A>T	p.Val392fs	Splicing	-	-	WS1	familial	1	profound	-	-	-	-	-	-	-	-	-	-	1	-	-	-	-	-	-	-	1	-	-	-	-	-	-	-	-	-	-
229	27759048	W22-1	China	5	M	PAX3	NM_181459	2	Exon2	c.248T>G	p.Val83Gly	Missense	-	-	WS1	-	1	severe	-	-	-	-	-	-	-	-	-	-	1	-	-	-	-	-	-	-	1	-	-	-	-	-	-	-	-	-	-
230	27759048	B5-1	China	5	M	PAX3	NM_181459	2	Exon5	c.784C>T	p.Arg262Ter	Nonsense	-	-	WS1	-	1	profound	-	-	-	-	-	-	-	-	-	-	1	-	-	-	-	-	-	-	1	-	-	-	-	-	-	-	-	-	-
231	27759048	W24-1	China	4	F	PAX3	NM_181459	2	-	Unspecified	Unspecified	-	-	-	WS1	familial	1	profound	-	-	-	-	-	-	-	-	-	-	1	-	-	-	-	-	-	-	1	-	-	-	-	-	-	-	-	-	-
232	27759048	D3-1	China	5	M	PAX3	NM_181459	2	Exon5	c.667C>T	p.Arg223Ter	Nonsense	-	-	WS1	-	1	profound	-	1	-	-	-	-	-	-	-	-	1	-	-	-	-	-	-	-	1	-	-	-	-	-	-	-	-	-	-
233	26824486	I-2	China	-	F	PAX3	-	2	-	c.169_170insC;172_174delAAG	p.His57ProfsTer55	Frameshift	P	Het	WS1	familial	1	-	bilateral	-	0	-	-	-	-	-	1	0	0	-	-	0	-	0	1	-	1	-	-	-	-	-	-	-	-	-	-
234	26824486	II-2	China	-	F	PAX3	-	2	-	c.169_170insC;172_174delAAG	p.His57ProfsTer55	Frameshift	P	Het	WS1	familial	1	-	bilateral	-	0	-	-	-	-	-	1	0	1	-	-	0	-	0	1	-	1	-	-	-	-	-	-	-	-	-	-
235	26824486	II-5	China	-	M	PAX3	-	2	-	c.169_170insC;172_174delAAG	p.His57ProfsTer55	Frameshift	P	Het	WS1	familial	1	profound	unilateral (left)	-	0	-	-	-	-	-	1	0	0	-	-	0	-	0	1	-	1	-	-	-	-	-	-	-	-	-	-
236	26824486	III-8	China	4	M	PAX3	-	2	-	c.169_170insC;172_174delAAG	p.His57ProfsTer55	Frameshift	P	Het	WS1	familial	1	severe	bilateral	-	0	-	-	-	-	-	-	0	1	-	-	0	-	0	1	-	1	-	-	-	-	-	-	-	-	-	-
237	27081571	proband	Japan	10 months	M	PAX3	NM_181457.3	2	Exon7	c.1107C>G	p.Ser369Arg	Missense	P	Het	WS1	-	1	-	-	-	-	-	-	-	-	-	-	-	1		-	1	-	-	-	-	-	-	-	-	-	-	CL	-	-	C	-
238	26275939	IR-WS-09	Iran	1.3	M	PAX3	-	2	-	c.951delT	p.Pro318HisfsTer63	Frameshift	P	Het	WS1	De novo	1	-	-	-	-	-	-	-	-	-		1	0	1	-	1	-	1	-	-	1	-	-	-	-	-	-	-	-	-	-
239	26275939	IR-WS-13	Iran	17	M	PAX3	-	2	-	c.451 + 3A>C	-	Splicing	P	Het	WS1	De novo	1	-	-	-	-	-	-	-	-	-	1	1	1	1	-	1	-	1	-	-	1	-	-	-	-	-	-	-	-	-	-
240	26279250	III-1	Iran	-	F	PAX3	-	2	Exon7	c.1024_1040del AGCACGATTCCTTCCAA	p.Ser342ProfsTer62	Frameshift	P	-	WS1	familial	1	profound	bilateral	-	1	-	-	-	-	-	-	0	0	0	0	1	-	1	-	-	1	-	-	-	-	-	-	-	-	-	-
241	26279250	II-4	Iran	-	M	PAX3	-	2	Exon7	c.1024_1040del AGCACGATTCCTTCCAA	p.Ser342ProfsTer62	Frameshift	P	-	WS1	familial	1	severe	-	-	1	-	-	-	-	-	-	-	1	1	-	1	-	-	-	-	1	-	-	-	-	-	-	-	-	-	-
242	26279250	III:2	Iran	-	F	PAX3	-	2	Exon7	c.1024_1040del AGCACGATTCCTTCCAA	p.Ser342ProfsTer62	Frameshift	P	-	WS1	familial	1	-	-	-	1	-	-	-	-	-	-	1	-	1	-	-	-	-	-	-	1	-	-	-	-	-	-	-	-	-	-
243	26279250	II:2	Iran	-	F	PAX3	-	2	Exon7	c.1024_1040del AGCACGATTCCTTCCAA	p.Ser342ProfsTer62	Frameshift	P	-	WS1	familial	0	-	-	-	-	-	-	-	-	-	-	1	-	1	-	-	-	-	-	-	1	-	-	-	-	-	-	-	-	-	-
244	26279250	III:7	Iran	-	M	PAX3	-	2	Exon7	c.1024_1040del AGCACGATTCCTTCCAA	p.Ser342ProfsTer62	Frameshift	P	-	WS1	familial	0	-	-	-	-	-	-	-	-	-	-	1	-	1	-	-	-	-	-	-	1	-	-	-	-	-	-	-	-	-	-
245	23378733	II-3	Turkey	-	M	PAX3	-	2	Exon5	c.788T>G	p.Val263Gly	Missense	-	Het	WS1	familial	0	-	-	-	0	-	-	0	-	-	1	0	0	0	-	1	-	0	1	-	1	-	-	-	-	-	-	-	-	-	-
246	23378733	III-5	Turkey	-	M	PAX3	-	2	Exon5	c.788T>G	p.Val263Gly	Missense	-	Het	WS1	familial	1	profound	-	-	0	-	-	0	-	-	1	0	0	1	-	1	-	0	0	-	1	-	-	-	-	-	-	-	-	-	-
247	23378733	III-7	Turkey	-	F	PAX3	-	2	Exon5	c.788T>G	p.Val263Gly	Missense	-	Het	WS1	familial	0	-	-	-	0	-	-	0	-	-	1	0	0	1	-	1	-	0	1	-	1	-	-	-	-	-	-	-	-	-	-
248	23378733	III-9	Turkey	-	M	PAX3	-	2	Exon5	c.788T>G	p.Val263Gly	Missense	-	Het	WS1	familial	1	moderate	-	-	1	-	-	0	-	-	1	0	0	1	-	1	-	0	0	-	1	-	-	-	-	-	-	-	-	-	-
249	23378733	IV-3	Turkey	-	F	PAX3	-	2	Exon5	c.788T>G	p.Val263Gly	Missense	-	Het	WS1	familial	0	-	-	-	0	-	-	0	-	-	-	0	0	0	-	0	-	1	0	-	1	-	-	-	-	-	-	-	-	-	-
250	23378733	IV-4	Turkey	15	F	PAX3	-	2	Exon5	c.788T>G	p.Val263Gly	Missense	-	Het	WS1	familial	0	-	-	-	0	-	-	0	-	-	-	0	0	0	-	1	-	0	0	-	1	-	-	-	-	-	-	-	-	-	-
251	23378733	IV-5	Turkey	10	F	PAX3	-	2	Exon5	c.788T>G	p.Val263Gly	Missense	-	Het	WS1	familial	1	profound	-	-	0	-	-	0	-	-	-	0	0	1	-	0	-	1	0	-	1	-	-	-	-	-	-	-	-	-	-
252	23378733	IV-6	Turkey	1.1	F	PAX3	-	2	Exon5	c.788T>G	p.Val263Gly	Missense	-	Het	WS1	familial	1	profound	-	-	0	-	-	0	-	-	-	0	0	1	-	0	-	1	1	-	1	-	-	-	-	-	-	-	-	-	-
253	22320238	I:1	China	-	F	PAX3	-	2	Intorn4	c.452-2A>G	-	Splicing	-	Het	WS1	familial	1	profound	-	-	1	-	-		-	-	-	1	-	-	1	-	-	-	-	-	1	-	-	-	-	-	-	-	-	-	-
254	20664692	A-II:1	China	15 months	F	PAX3	NM_181459.2	2	Exon4	c.567_586+17del	p.Asp189_Gln505 indelGluGlyGlyAlaLeuAlaGly	-	-	Het	WS1	-	-	-	-	-	-	-	-	-	0	0	-	0	1	-	1	-	-	1	-	-	1	-	-	-	-	-	-	-	-	-	-
255	20664692	B-II:1	China	6 months	M	PAX3	NM_181459.2	2	Exon4	c.456_459dupTTCC	p.Ile154PhefsTer162	Frameshift	-	Het	WS1	-	-	-	-	-	-	-	-	-	0	0	-	0	1	-	1	-	-	-	-	-	1	-	-	-	-	-	-	-	-	-	-
256	20664692	C-II:1	China	7	M	PAX3	NM_181459.2	2	Exon6	c.795_800delCTGGTT	p.Trp266_Phe267del	In-frame deletion	-	Het	WS1	-	0	-	-	-	-	-	-	-	0	0	-	0	1	-	1	-	-	-	-	-	1	-	-	-	-	-	-	-	-	-	-
257	20664692	D-IV:1	China	6	M	PAX3	NM_181459.2	2	Exon6	c.799T>A	p.Phe267Ile	Missense	-	Het	WS1	-	0	-	-	-	-	-	-	-	0	0	-	0	1	-	1	-	-	-	-	-	1	-	-	-	-	-	-	-	-	-	-
258	20664692	E-II:1	China	23	F	PAX3	NM_181459.2	2	Exon5	c.667C>T	p.Arg223Ter	Nonsense	-	Het	WS1	-	0	-	-	-	-	-	-	-	0	0	-	0	1	-	1	-	-	-	-	-	1	-	-	-	-	-	-	-	-	-	-
259	18761541	patient	Japan	30	F	PAX3		2	Exon6	c.801T>A	p.Phe267Ile	Missense	-	-	WS1	-	0	-	-	-	-	-	-	-	-	-	1	-	1	-	-	-	-	-	-	-	1	-	-	-	-	-	-	-	-	-	-
260	34456975	II:3	China	9	F	PAX3	chr2: 223153899-223164405	2	-	-	10.26kb	Gross deletion	P	Het	WS3	familial	0	-	-	-	-	-	-	-	-	-	-	-	0	0	-	1	-	-	-	-	1	-	-	-	-	-	-	CFS+ JCH	-	-	-
261	34456975	I:1	China	-	M	PAX3	chr2: 223153899-223164405	2	-	-	10.26kb	Gross deletion	P	Het	WS3	familial	0	-	-	-	-	-	-	-	-	-	-	-	1	1	-	-	-	1	-	-	1	-	-	-	-	-	-	JCH	-	-	-
262	34456975	II:2	China	-	M	PAX3	chr2: 223153899-223164405	2	-	-	10.26kb	Gross deletion	P	Het	WS1	familial	1	-	-	-	-	-	-	1	-	-	-	-	-	1	-	1	-	1	-	-	1	-	-	-	-	-	-	-	-	-	-
263	34142234	2408	China	-	-	MITF	NM_000248.3	3	Exon7	c.640C > T	p.Arg214Ter	Nonsense	P	-	WS2	De novo	1	-	-	-	0	1	-	0	-	-	0	-	1	-	-	-	-	-	-	-	-	-	-	-	-	-	-	-	-	-	0
264	34142234	M175	China	-	-	MITF	(NC_000003.11: g.70005682G > A)	3	Intron	c.710 + 1G > A	-	Splicing	P	-	WS2	De novo	1	profound	bilateral	-	0	1	-	0	-	-	0	-	1	-	-	-	-	-	-	-	-	-	-	-	-	-	-	-	-	-	0
265	34142234	M223	China	-	-	MITF	NM_000248.3	3	Exon6	c.607A > G	p.Arg203Gly	Missense	LP	-	WS2	De novo	1	profound	bilateral	-	0	0	-	0	-	-	0	-	1	-	-	-	-	-	-	-	-	-	-	-	-	-	-	-	-	-	0
266	34142234	14791	China	-	-	MITF	NM_000248.3	3	Exon7	c.640C > T	p.Arg214Ter	Nonsense	P	-	WS2	De novo	1	-	-	-	0	0	-	0	-	-	0	-	1	-	-	-	-	-	-	-	-	-	-	-	-	-	-	-	-	-	-
267	34142234	8119	China	-	-	MITF	NM_000248.3	3	Exon7	c.646delA	p.Arg317GlufsTer5	Frameshift indel	P	-	WS2	De novo	1	profound	bilateral	-	0	1	-	0	-	-	0	-	1	-	-	-	-	-	-	-	-	-	-	-	-	-	-	-	-	-	vestibular deformity
268	34142234	10750	China	-	-	MITF	NM_000248.3	3	Exon7	c.648_652del	p.Arg216SerfsTer1	Frameshift indel	P	-	WS2	De novo	1	profound	bilateral	-	0	0	-	0	-	-	0	-	1	-	-	-	-	-	-	-	-	-	-	-	-	-	-	-	-	-	vestibular deformity
269	34142234	M281	China	-	-	MITF	NM_000248.3	3	Exon7	c.649_651delAGA	p.Arg217del	Non-Frameshift indel	P	-	WS2	De novo	1	profound	bilateral	-	0	0	-	0	-	-	0	-	1	-	-	-	-	-	-	-	-	-	-	-	-	-	-	-	-	-	0
270	34142234	M551	China	-	-	MITF	NM_000248.3	3	Exon7	c.649_651delAGA	p.Arg217del	Non-Frameshift indel	P	-	WS2	familial	1	profound	bilateral	-	0	0	-	0	-	-	0	-	1	-	-	-	-	-	-	-	-	-	-	-	-	-	-	-	-	-	0
271	34142234	4184	China	-	-	MITF	NM_000248.3	3	Exon7	c.649_651delAGA	p.Arg217del	Non-Frameshift indel	P	-	WS2	De novo	1	profound	bilateral	-	0	1	-	0	-	-	0	-	1	-	-	-	-	-	-	-	-	-	-	-	-	-	-	-	-	-	0
272	34142234	5357	China	-	-	MITF	NM_000248.3	3	Exon7	c.649_651delAGA	p.Arg217del	Non-Frameshift indel	P	-	WS2	familial	1	profound	bilateral	-	0	0	-	0	-	-	0	-	1	-	-	-	-	-	-	-	-	-	-	-	-	-	-	-	-	-	vestibular deformity
273	34142234	6384	China	-	-	MITF	NM_000248.3	3	Exon7	c.649_651delAGA	p.Arg217del	Non-Frameshift indel	P	-	WS2	familial	1	profound	bilateral	-	0	1	-	0	-	-	1	-	1	-	-	-	-	-	-	-	-	-	-	-	-	-	-	-	-	-	-
274	34142234	9613	China	-	-	MITF	NM_000248.3	3	Exon7	c.649_651delAGA	p.Arg217del	Non-Frameshift indel	P	-	WS2	De novo	1	profound	bilateral	-	0	1	-	0	-	-	0	-	1	-	-	-	-	-	-	-	-	-	-	-	-	-	-	-	-	-	vestibular deformity
275	34142234	Y830	China	-	-	MITF	NM_000248.3	3	Exon7	c.649_651delAGA	p.Arg217del	Non-Frameshift indel	P	-	WS2	De novo	1	profound	bilateral	-	0	0	-	0	-	-	0	-	1	-	-	-	-	-	-	-	-	-	-	-	-	-	-	-	-	-	0
276	34142234	Y1010	China	-	-	MITF	NM_000248.3	3	Exon8	c.775C > T	p.Arg259Ter	Nonsense	P	-	WS2	familial	1	profound	bilateral	-	0	1	-	0	-	-	0	-	0	-	-	-	-	-	-	-	-	-	-	-	-	-	-	-	-	-	0
277	34142234	M1167	China	-	-	MITF	NM_000248.3	3	Exon8	c.808C > T	p.Arg270Ter	Nonsense	P	-	WS2	familial	1	profound	bilateral	-	0	0	-	0	-	-	0	-	1	-	-	-	-	-	-	-	-	-	-	-	-	-	-	-	-	-	0
278	34142234	M1253	China	-	-	MITF	NM_000248.3	3	Exon9	c.877C > T	p.Arg293Ter	Nonsense	P	-	WS2	familial	1	profound	bilateral	-	0	0	-	0	-	-	0	-	1	-	-	-	-	-	-	-	-	-	-	-	-	-	-	-	-	-	0
279	34142234	Y999	China	-	-	MITF	NM_000248.3	3	Exon9	c.877C > T	p.Arg293Ter	Nonsense	P	-	WS2	De novo	1	-	-	-	0	0	-	0	-	-	0	-	0	-	-	-	-	-	-	-	-	-	-	-	-	-	-	-	-	-	0
280	34142234	5110	China	-	-	MITF	NM_000248.3	3	Exon9	c.909G > A	p.Thr303Thr	Synonymous	LP	-	WS2	familial	1	profound	bilateral	-	0	1	-	0	-	-	0	-	1	-	-	-	-	-	-	-	-	-	-	-	-	-	-	-	-	-	-
281	34142234	Y876	China	-	-	MITF	NM_000248.3	3	Exon9	c.952G > T	p.Glu318Ter	Nonsense	P	-	WS2	De novo	1	profound	bilateral	-	0	0	-	0	-	-	0	-	0	-	-	-	-	-	-	-	-	-	-	-	-	-	-	-	-	-	0
282	34142234	1799	China	-	-	MITF	NM_000248.3	3	Exon9	c.1056delC	p.Asn352LysfsTer27	Frameshift indel	P	-	WS2	De novo	1	profound	bilateral	-	0	0	-	0	-	-	0	-	1	-	-	-	-	-	-	-	-	-	-	-	-	-	-	-	-	-	vestibular deformity
283	34142234	M386	China	-	-	MITF	NM_000248.3	3	Exon1	Exon 1 deletion	-	CNV	P	-	WS2	familial	1	profound	bilateral	-	0	0	-	0	-	-	0	-	1	-	-	-	-	-	-	-	-	-	-	-	-	-	-	-	-	-	0
284	34142234	M166	China	-	-	MITF	NM_000248.3	3	-	Entire gene deletion	-	CNV	P	-	WS2	De novo	1	profound	bilateral	-	0	1	-	0	-	-	0	-	0	-	-	-	-	-	-	-	-	-	-	-	-	-	-	-	-	-	0
285	34544414	II-2	Iran	28	M	MITF	NM_198159.3	3	Exon9	c.1026dup	p.Asn343GlufsTer27	Frameshift	P	Het	WS2A	familial	1	mild	unilateral (right ear)		-	-	-	-	-	-	1	-	1	-	-	1	-	-	-	-	-	-	-	-	-	-	-	-	-	-	-
286	34544414	II-7	Iran	-	M	MITF	NM_198159.3	3	Exon9	c.1026dup	p.Asn343GlufsTer27	Frameshift	P	Het	WS2A	familial	1	mild	unilateral (right ear)		-	1	-	-	-	-	1	-	1	-	-		-	-	-	-	-	-	-	-	-	-	-	-	-	-	-
287	34544414	II-9	Iran	-	M	MITF	NM_198159.3	3	Exon9	c.1026dup	p.Asn343GlufsTer27	Frameshift	P	Het	WS2A	familial	1	profound	bilateral		-	1	-	-	-	-	1	-	1	-	-	1	-	-	-	-	-	-	-	-	-	-	-	-	-	-	-
288	34544414	II-11	Iran	-	F	MITF	NM_198159.3	3	Exon9	c.1026dup	p.Asn343GlufsTer27	Frameshift	P	Het	WS2A	familial	1	profound	bilateral		-	1	-	-	-	-	1	-	1	-	-	1	-	-	-	-	-	-	-	-	-	-	-	-	-	-	-
289	34544414	II-13	Iran	-	F	MITF	NM_198159.3	3	Exon9	c.1026dup	p.Asn343GlufsTer27	Frameshift	P	Het	WS2A	familial	1	mild	unilateral (right ear)		-	1	-	-	-	-	-	-	-	1	-	1	-	-	-	-	-	-	-	-	-	-	-	-	-	-	-
290	34544414	III-8	Iran	-	F	MITF	NM_198159.3	3	Exon9	c.1026dup	p.Asn343GlufsTer27	Frameshift	P	Het	WS2A	familial	1	mild	unilateral (right ear)		-	1	-	-	-	-	-	-	-	1	-	1	-	-	-	-	-	-	-	-	-	-	-	-	-	-	-
291	34544414	I-1	Iran	-	F	MITF	NM_198159.3	3	Exon9	c.1026dup	p.Asn343GlufsTer27	Frameshift	P	Het	WS2A	familial	1	profound	bilateral		-	1	-	-	-	-	-	-	-	1	-	-	-	-	-	-	-	-	-	-	-	-	-	-	-	-	-
292	33557787	family 1 (VI-2)	Iran	1	M	MITF	NM_198159.3	3	Exon8	c.996delT	p.K334SfsTer15	Frameshift	P	Het	WS2A	familial	1	-	-	-	-	-	-	-	-	-	-	-	1		-	-	-	-	-	-	-	-	-	-	-	-	-	-	-	-	-
293	33557787	family 1 (VI-1)	Iran	-	F	MITF	NM_198159.3	3	Exon8	c.996delT	p.K334SfsTer15	Frameshift	P	Het	WS2A	familial	1	-	-	-	-	-	-	-	-	-	-	-	0	1	-	-	-	-	-	-	-	-	-	-	-	-	-	-	-	-	-
294	33557787	family 1 (V-7)	Iran	-	F	MITF	NM_198159.3	3	Exon8	c.996delT	p.K334SfsTer15	Frameshift	P	Het	WS2A	familial	0	-	-	-	1	-	-	1	-	-	-	-	-	-	-	-	-	-	-	-	-	-	-	-	-	-	-	-	-	-	-
295	33557787	family 2 (III-3)	Iran	1.5	F	MITF	NM_198159.3	3	Exon8	c.950G > A	p.Arg317Lys	Missense	LP	Het	WS2A	De novo	1	profound	-	-	1	-	-	-	-	-	-	-	-	1	-	-	-	-	-	-	-	-	-	-	-	-	-	-	-	-	-
296	33942382	III-3	Iran	31	F	MITF	NM_000248	3	Exon4	c.425T>A	p.Leu142Ter	Nonsense	P	Het	WS2	-	1	-	bilateral	-	-	-	-	-	-	-	1	-	-	0	-	-	-	-	-	-	-	-	-	-	-	-	-	-	-	-	-
297	34149797	WS05-III:1	China	-	M	MITF	NM_000248.3	3	Exon8	c.731G > A	p.Gly244Glu	Missense	LP	Het	WS2	familial	0	-	-	-	-	1	-	0	-	-	-	-	-	1	-	-	-	-	-	-	0	-	-	-	-	-	-	-	-	-	-
298	34149797	WS05-IV:1	China	-	F	MITF	NM_000248.3	3	Exon8	c.731G > A	p.Gly244Glu	Missense	LP	Het	WS2	familial	1	-	-	-	-	0	-	0	-	-	-	-	-	1	-	-	-	-	-	-	0	-	-	-	-	-	-	-	-	-	-
299	34149797	WS06-II:1	China	-	F	MITF	NM_000248.3	3	Exon9	c.970dup	p.Cys324LeufsTer36	Frameshift	P	Het	WS2	De novo	1	-	-	-	-	0	-	1	-	-	-	-	-	0	-	-	-	-	-	-	0	-	-	-	-	-	-	-	-	-	-
300	34421503	I-2	China	-	F	MITF	NM_198159	3	Exon9	c.1025_1032delGGAACAAG	p.Trp342TrpfsTer25	Frameshift	P	Het	WS2	familial	0	-	-	-	-	1	-	0	-	-	0	-	0	-	-	-	-	-	-	-	-	-	-	-	-	-	-	-	-	-	-
301	34421503	II-2	China	-	F	MITF	NM_198159	3	Exon9	c.1025_1032delGGAACAAG	p.Trp342TrpfsTer25	Frameshift	P	Het	WS2	familial	0	-	-	-	-	1	-	0	-	-	1	-	0	-	-	-	-	-	-	-	-	-	-	-	-	-	-	-	-	-	-
302	34421503	III-2	China	-	F	MITF	NM_198159	3	Exon9	c.1025_1032delGGAACAAG	p.Trp342TrpfsTer25	Frameshift	P	Het	WS2	familial	1	-	bilateral	-	-	0	-	0	-	-	0	-	1	-	-	-	-	-	-	-	-	-	-	-	-	-	-	-	-	-	-
303	34323021	F1:II-2	China	22	M	MITF	NM_000248.3	3	Exon8	c.831dupC	p.Asn278GlnfsTer12	Frameshift	P	Het	WS2	De novo	1	-	-	-	-	1	-	-	-	-	-	-	1	-	-	-	-	-	-	-	-	-	-	-	-	-	-	-	-	-	-
304	34323021	F2:II-1	China	17	M	MITF	NM_000248.3	3	Exon3	c.328C>T	p.Arg110Ter	Nonsense	P	Het	WS2	De novo	1	-	-	-	-	1	-	-	-	-	-	-	0	-	-	-	-	-	-	-	-	-	-	-	-	-	-	-	-	-	-
305	34323021	F3:II-1	China	9	M	MITF	NM_000248.3	3	Exon7	c.650G>A	p.Arg217Lys	Missense	LP	Het	WS2	De novo	1	-	-	-	-	0	-	-	-	-	-	-	1	-	-	-	-	-	-	-	-	-	-	-	-	-	-	-	-	-	-
306	34323021	F4:II-2	China	52	F	MITF	NM_000248.3	3	Intron8	c.711-2A>G	-	Splicing	P	Het	WS2	familial	0	-	-	-	-	1	-	-	-	-	-	-	0	-	-	-	-	-	-	-	-	-	-	-	-	-	-	-	-	-	-
307	34323021	F4:III-1	China	30	F	MITF	NM_000248.3	3	Intron8	c.711-2A>G	-	Splicing	P	Het	WS2	familial	0	-	-	-	-	1	-	-	-	-	-	-	1	-	-	-	-	-	-	-	-	-	-	-	-	-	-	-	-	-	-
308	34323021	F4:III-2	China	20	F	MITF	NM_000248.3	3	Intron8	c.711-2A>G	-	Splicing	P	Het	WS2	familial	1	-	-	-	-	1	-	-	-	-	-	-	0	-	-	-	-	-	-	-	-	-	-	-	-	-	-	-	-	-	-
309	32685391	proband	China	7	F	MITF	NM_000248.4	3	Exon7	c.638A>G	p.Glu213Gly	Missense	P	Het	WS1	De novo	1	profound	bilateral	-	-	1	-	-	-	-	1	-	-	1	-	-	-	-	-	0	1	-	0	0	-	S+CHM	-	-	-	-	0
310	32740552	III:2	China	-	F	MITF	NM_000248	3	Exon9	c.1022_1023delTC	p.Leu341ArgfsTer18	Frameshift	P	Het	WS1	De novo	1	profound	-	-	1	-	-	-	-	-	-	1	1	-	-	-	-	1	-	-	1	-	-	-	-	-	-	-	-	-	-
311	32740552	III:3	China	-	F	MITF	NM_000248	3	Exon9	c.1022_1023delTC	p.Leu341ArgfsTer18	Frameshift	P	Het	WS1	De novo	1	profound	-	-	1	-	-	-	-	-	-	1	1	-	-	-	-	1	-	-	1	-	-	-	-	-	-	-	-	-	-
312	31960627	01-I:2	China	60	F	MITF	NM_000248	3	Exon9	c.859G>T	p.Glu287Ter	Nonsense	P	Het	WS2	-	1	-	-	-	-	1	-	0	-	-	-	-	0	-	-	-	-	-	-	-	-	-	-	-	-	-	-	-	-	-	-
313	31960627	01-II:2	China	21	F	MITF	NM_000248	3	Exon9	c.859G>T	p.Glu287Ter	Nonsense	P	Het	WS2	-	1	-	-	-	-	1	-	0	-	-	-	-	0	-	-	-	-	-	-	-	-	-	-	-	-	-	-	-	-	-	-
314	31960627	01-II:3	China	18	F	MITF	NM_000248	3	Exon9	c.859G>T	p.Glu287Ter	Nonsense	P	Het	WS2	-	1	-	-	-	-	1	-	0	-	-	-	-	0	-	-	-	-	-	-	-	-	-	-	-	-	-	-	-	-	-	-
315	31960627	02-I:1	China	57	M	MITF	NM_000248	3	intron9	c.859-1G>A	-	Splicing	P	Het	WS2	-	0	-	-	-	-	1	-	0	-	-	-	-	0	-	-	-	-	-	-	-	-	-	-	-	-	-	-	-	-	-	-
316	31960627	02-II:1	China	34	F	MITF	NM_000248	3	intron9	c.859-1G>A	-	Splicing	P	Het	WS2	-	0	-	-	-	-	1	-	0	-	-	-	-	0	-	-	-	-	-	-	-	-	-	-	-	-	-	-	-	-	-	-
317	31960627	02-II:2	China	30	M	MITF	NM_000248	3	intron9	c.859-1G>A	-	Splicing	P	Het	WS2	-	0	-	-	-	-	1	-	0	-	-	-	-	0	-	-	-	-	-	-	-	-	-	-	-	-	-	-	-	-	-	-
318	31960627	02-III:1	China	7	M	MITF	NM_000248	3	intron9	c.859-1G>A	-	Splicing	P	Het	WS2	-	1	-	-	-	-	1	-	0	-	-	-	-	0	-	-	-	-	-	-	-	-	-	-	-	-	-	-	-	-	-	-
319	32422366	II.2	Iran	-	M	MITF	NM_198159	3	Exon8	c.943C > T	p.Arg315Ter	Nonsense	P	Het	WS2	-	0	-	-	-	-	0	-	-	-	-	0	-	0	-	-	-	-	-	-	-	-	-	-	-	-	-	-	-	-	-	-
320	32422366	II.3	Iran	-	M	MITF	NM_198159	3	Exon8	c.943C > T	p.Arg315Ter	Nonsense	P	Het	WS2	-	0	-	-	-	-	1	-	-	-	-	0	-	1	-	-	-	-	-	-	-	-	-	-	-	-	-	-	-	-	-	-
321	32422366	III.1	Iran	-	M	MITF	NM_198159	3	Exon8	c.943C > T	p.Arg315Ter	Nonsense	P	Het	WS2	-	1	-	-	-	-	1	-	-	-	-	0	-	0	-	-	-	-	-	-	-	-	-	-	-	-	-	-	-	-	-	-
322	32422366	III.2	Iran	-	F	MITF	NM_198159	3	Exon8	c.943C > T	p.Arg315Ter	Nonsense	P	Het	WS2	-	0	-	-	-	-	0	-	-	-	-	0	-	0	-	-	-	-	-	-	-	-	-	-	-	-	-	-	-	-	-	-
323	32422366	III.4	Iran	-	M	MITF	NM_198159	3	Exon8	c.943C > T	p.Arg315Ter	Nonsense	P	Het	WS2	-	0	-	-	-	-	0	-	-	-	-	0	-	0	-	-	-	-	-	-	-	-	-	-	-	-	-	-	-	-	-	-
324	32422366	III.6	Iran	-	M	MITF	NM_198159	3	Exon8	c.943C > T	p.Arg315Ter	Nonsense	P	Het	WS2	-	1	-	-	-	-	1	-	-	-	-	0	-	1	-	-	-	-	-	-	-	-	-	-	-	-	-	-	-	-	-	-
325	32422366	III.8	Iran	-	M	MITF	NM_198159	3	Exon8	c.943C > T	p.Arg315Ter	Nonsense	P	Het	WS2	-	0	-	-	-	-	0	-	-	-	-	0	-	0	-	-	-	-	-	-	-	-	-	-	-	-	-	-	-	-	-	-
326	32422366	IV.2	Iran	-	F	MITF	NM_198159	3	Exon8	c.943C > T	p.Arg315Ter	Nonsense	P	Het	WS2	-	1	-	-	-	-	1	-	-	-	-	0	-	1	-	-	-	-	-	-	-	-	-	-	-	-	-	-	-	-	-	-
327	32422366	IV.4	Iran	-	M	MITF	NM_198159	3	Exon8	c.943C > T	p.Arg315Ter	Nonsense	P	Het	WS2	-	1	-	-	-	-	1	-	-	-	-	0	-	1	-	-	-	-	-	-	-	-	-	-	-	-	-	-	-	-	-	-
328	32422366	IV.5	Iran	-	M	MITF	NM_198159	3	Exon8	c.943C > T	p.Arg315Ter	Nonsense	P	Het	WS2	-	1	-	-	-	-	0	-	-	-	-	1	-	1	-	-	-	-	-	-	-	-	-	-	-	-	-	-	-	-	-	-
329	32422366	IV.6	Iran	-	F	MITF	NM_198159	3	Exon8	c.943C > T	p.Arg315Ter	Nonsense	P	Het	WS2	-	1	-	-	-	-	1	-	-	-	-	0	-	1	-	-	-	-	-	-	-	-	-	-	-	-	-	-	-	-	-	-
330	32422366	IV.7	Iran	-	M	MITF	NM_198159	3	Exon8	c.943C > T	p.Arg315Ter	Nonsense	P	Het	WS2	-	1	-	-	-	-	1	-	-	-	-	0	-	1	-	-	-	-	-	-	-	-	-	-	-	-	-	-	-	-	-	-
331	32422366	IV.8	Iran	-	F	MITF	NM_198159	3	Exon8	c.943C > T	p.Arg315Ter	Nonsense	P	Het	WS2	-	1	-	-	-	-	1	-	-	-	-	0	-	1	-	-	-	-	-	-	-	-	-	-	-	-	-	-	-	-	-	-
332	33045145	II-3	China	60	M	MITF	NM_000248.3	3	Exon3	c.328C>T	p.Arg110Ter	Nonsense	P	Het	WS2	familial	1	profound	unilateral (right)	-	-	1	-	-	-	-	1	-	0	-	-	-	-	-	-	-	0	-	-	-	-	-	-	-	-	-	-
333	33045145	III-2	China	37	F	MITF	NM_000248.3	3	Exon3	c.328C>T	p.Arg110Ter	Nonsense	P	Het	WS2	familial	1	severe	unilateral (right)	-	-	1	-	-	-	-	1	-	-	1	-	-	-	-	-	-	0	-	-	-	-	-	-	-	-	-	-
334	33045145	III-4	China	35	F	MITF	NM_000248.3	3	Exon3	c.328C>T	p.Arg110Ter	Nonsense	P	Het	WS2	familial	1	profound	unilateral (left)	-	-	1	-	-	-	-	0	-	1	-	-	-	-	-	-	-	0	-	-	-	-	-	-	-	-	-	-
335	33045145	III-5	China	32	M	MITF	NM_000248.3	3	Exon3	c.328C>T	p.Arg110Ter	Nonsense	P	Het	WS2	familial	0	-	-	-	-	1	-	-	-	-	1	-	0	-	-	-	-	-	-	-	0	-	-	-	-	-	-	-	-	-	-
336	33045145	III-7	China	27	M	MITF	NM_000248.3	3	Exon3	c.328C>T	p.Arg110Ter	Nonsense	P	Het	WS2	familial	0	-	-	-	-	1	-	-	-	-	0	-	0	-	-	-	-	-	-	-	0	-	-	-	-	-	-	-	-	-	-
337	33045145	IV-2	China	17	M	MITF	NM_000248.3	3	Exon3	c.328C>T	p.Arg110Ter	Nonsense	P	Het	WS2	familial	1	profound	bilateral	-	-	1	-	-	-	-	1	-	-	1	-	-	-	-	-	-	0	-	-	-	-	-	-	-	-	-	-
338	33045145	IV-3	China	14	M	MITF	NM_000248.3	3	Exon3	c.328C>T	p.Arg110Ter	Nonsense	P	Het	WS2	familial	1	profound(left)+severe(right)	bilateral	-	-	1	-	-	-	-	1	-	1	-	-	-	-	-	-	-	0	-	-	-	-	-	-	-	-	-	-
339	33045145	IV-5	China	13	M	MITF	NM_000248.3	3	Exon3	c.328C>T	p.Arg110Ter	Nonsense	P	Het	WS2	familial	0	-	-	-	-	1	-	-	-	-	0	-	1	-	-	-	-	-	-	-	0	-	-	-	-	-	-	-	-	-	-
340	33045145	IV-10	China	12	M	MITF	NM_000248.3	3	Exon3	c.328C>T	p.Arg110Ter	Nonsense	P	Het	WS2	familial	1	profound	bilateral	-	-	1	-	-	-	-	0	-	0	-	-	-	-	-	-	-	0	-	-	-	-	-	-	-	-	-	-
341	33045145	IV-11	China	8	F	MITF	NM_000248.3	3	Exon3	c.328C>T	p.Arg110Ter	Nonsense	P	Het	WS2	familial	1	profound	unilateral (right)	-	-	1	-	-	-	-	0	-	0	-	-	-	-	-	-	-	0	-	-	-	-	-	-	-	-	-	-
342	33045145	IV-12	China	5	M	MITF	NM_000248.3	3	Exon3	c.328C>T	p.Arg110Ter	Nonsense	P	Het	WS2	familial	0	-	-	-	-	1	-	-	-	-	1	-	0	-	-	-	-	-	-	-	0	-	-	-	-	-	-	-	-	-	-
343	33045145	V-2	China	1.5	M	MITF	NM_000248.3	3	Exon3	c.328C>T	p.Arg110Ter	Nonsense	P	Het	WS2	familial	1	profound	bilateral	-	-	0	-	-	-	-	0	-	-	1	-	-	-	-	-	-	1	-	-	-	-	-	-	-	-	-	-
344	33045145	V-3	China	3.5	M	MITF	NM_000248.3	3	Exon3	c.328C>T	p.Arg110Ter	Nonsense	P	Het	WS2	familial	0	-	-	-	-	0	-	-	-	-	0	-	1	-	-	-	-	-	-	-	1	-	-	-	-	-	-	-	-	-	-
345	30936914	67	China	-	M	MITF	NM_000248.3	3	Exon9	c.1022_1023delTC	p.Leu341ArgfsTer18	Frameshift	-	-	WS1	-	1	-	-	0	0	0	-	-	-	-	0	1	1	-	-	-	-	-	-	0	1	-	0	0	-	-	-	-	-	-	-
346	30936914	68	China	-	M	MITF	NM_000248.3	3	Exon9	c.1022_1023delTC	p.Leu341ArgfsTer18	Frameshift	-	-	WS1	-	1	-	-	0	0	0	-	-	-	-	0	1	1	-	-	-	-	-	-	0	1	-	0	-	-	-	-	-	-	-	-
347	30936914	110	China	-	-	MITF	NM_000248.3	3	Exon9	c.1260G>C	p.Ter420Tyr	Missense	-	-	WS1	-	1	-	-	0	0	0	-	-	-	-	0	0	0	-	-	-	-	-	-	0	1	-	0	0	-	-	-	-	-	-	-
348	30936914	1	China	-	-	MITF	NM_000248.3	3	Exon7	c.650 G>T	p.Arg217Ile	Missense	-	-	WS2	-	1	-	-	0	0	1	-	-	-	-	1	0	1	-	-	-	-	-	-	0	0	-	0	0	-	-	-	-	-	-	-
349	30936914	7	China	-	-	MITF	NM_000248.3	3	Exon7	c.642_650delAAG	-	-	-	-	WS2	De novo	1	-	-	0	0	1	-	-	-	-	0	0	1	-	-	-	-	-	-	0	0	-	0	0	-	-	-	-	-	-	-
350	30936914	8	China	-	-	MITF	NM_000248.3	3	Exon7	c.642_650delAAG	-	-	-	-	WS2	De novo	1	-	-	0	0	1	-	-	-	-	1	1	1	-	-	-	-	-	-	0	0	-	0	0	-	A	-	-	-	-	-
351	30936914	10	China	-	-	MITF	NM_000248.3	3	Exon6	c.575delC	p.Thr192LysfsTer20	Frameshift	-	-	WS2	-	1	-	-	0	0	1	-	-	-	-	0	0	1	-	-	-	-	-	-	0	0	-	0	0	-	-	-	-	-	-	-
352	30936914	13	China	-	-	MITF	NM_000248.3	3	Exon7	c..642_650 delAAG	-	-	-	-	WS2	-	1	-	-	0	0	1	-	-	-	-	0	0	1	-	-	-	-	-	-	0	0	-	0	0	-	-	-	-	-	-	-
353	30936914	23	China	-	F	MITF	NM_000248.3	3	Exon8	c.763 C>T	p. Arg255Ter	Nonsense	-	-	WS2	-	1	-	-	0	0	0	-	-	-	-	0	0	1	-	-	-	-	-	-	0	0	-	0	0	-	-	-	-	-	-	-
354	30936914	24	China	-	F	MITF	NM_000248.3	3	Exon8	c.763 C>T	p. Arg255Ter	Nonsense	-	-	WS2	-	0	-	-	0	0	1	-	-	-	-	0	0	1	-	-	-	-	-	-	0	0	-	0	0	-	-	-	-	-	-	-
355	30936914	28	China	-	M	MITF	NM_000248.3	3	Exon3	c.328 C>T	p.Arg110Ter	Nonsense	-	-	WS2	-	1	-	-	1	0	1	-	-	-	-	0	0	0	-	-	-	-	-	-	0	0	-	0	0	-	-	-	-	-	-	-
356	30936914	29	China	-	F	MITF	NM_000248.3	3	Exon3	c.328 C>T	p.Arg110Ter	Nonsense	-	-	WS2	-	1	-	-	0	0	0	-	-	-	-	1	0	0	-	-	-	-	-	-	0	0	-	0	0	-	-	-	-	-	-	-
357	30936914	40	China	-	M	MITF	NM_000248.3	3	Exon9	c.944_946del	-	In-frame deletion	-	-	WS2	-	1	-	-	0	0	0	-	-	-	-	0	0	1	-	-	-	-	-	-	0	0	-	0	0	-	-	-	-	-	-	-
358	30936914	41	China	-	F	MITF	NM_000248.3	3	Exon9	c.944_946del	-	In-frame deletion	-	-	WS2	-	1	-	-	0	0	1	-	-	-	-	1	0	1	-	-	-	-	-	-	0	0	-	0	0	-	-	-	-	-	-	-
359	30936914	42	China	-	F	MITF	NM_000248.3	3	Exon9	c.944_946del	-	In-frame deletion	-	-	WS2	-	1	-	-	0	0	1	-	-	-	-	1	0	1	-	-	-	-	-	-	0	0	-	0	0	-	-	-	-	-	-	-
360	30936914	43	China	-	F	MITF	NM_000248.3	3	Exon9	c.944_946del	-	In-frame deletion	-	-	WS2	-	1	-	-	0	0	1	-	-	-	-	1	0	1	-	-	-	-	-	-	0	0	-	0	0	-	-	-	-	-	-	-
361	30936914	61	China	-	M	MITF	NM_000248.3	3	Intron	c.1013+1G>A	-	Splicing	-	-	WS2	-	1	-	-	0	0	0	-	-	-	-	0	0	1	-	-	-	-	-	-	0	0	-	0	0	-	-	-	-	-	-	-
362	30936914	62	China	-	M	MITF	NM_000248.3	3	Intron	c.1013+1G>A	-	Splicing	-	-	WS2	-	0	-	-	0	0	1	-	-	-	-	1	0	0	-	-	-	-	-	-	0	0	-	0	0	-	-	-	-	-	-	-
363	30936914	63	China	-	F	MITF	NM_000248.3	3	Intron	c.1013+1G>A	-	Splicing	-	-	WS2	-	0	-	-	0	0	1	-	-	-	-	1	0	0	-	-	-	-	-	-	0	0	-	0	0	-	-	-	-	-	-	-
364	30936914	64	China	-	F	MITF	NM_000248.3	3	Intron	c.1013+1G>A	-	Splicing	-	-	WS2	-	1	-	-	0	0	1	-	-	-	-	1	0	0	-	-	-	-	-	-	0	0	-	0	0	-	-	-	-	-	-	-
365	30936914	77	China	-	-	MITF	NM_000248.3	3	Exon9	c.944_946del	-	In-frame deletion	-	-	WS2	-	1	-	-	0	0	1	-	-	-	-	0	0	1	-	-	-	-	-	-	0	0	-	0	0	-	-	-	-	-	-	-
366	30936914	80	China	-	-	MITF	NM_000248.3	3	Exon9	c.943C>T	p.Arg214Ter	Nonsense	-	-	WS2	-	1	-	-	0	1	0	-	-	-	-	0	0	1	-	-	-	-	-	-	0	0	-	0	0	-	-	-	-	-	-	-
367	30936914	81	China	-	-	MITF	NM_000248.3	3	Exon7	c.649C>T	p.Arg217Ter	Nonsense	-	-	WS2	-	1	-	-	0	0	1	-	-	-	-	1	0	0	-	-	-	-	-	-	0	0	-	0	0	-	-	-	-	-	-	-
368	30936914	82	China	-	-	MITF	NM_000248.3	3	Exon7	c.649C>T	p.Arg217Ter	Nonsense	-	-	WS2	-	1	-	-	0	0	1	-	-	-	-	1	0	0	-	-	-	-	-	-	0	0	-	0	0	-	-	-	-	-	-	-
369	30936914	83	China	-	-	MITF	NM_000248.3	3	Exon6	c.575delC	p.Thr192fs	Frameshift	-	-	WS2	-	1	-	-	0	0	1	-	-	-	-	0	0	1	-	-	-	-	-	-	0	0	-	0	0	-	-	-	-	-	-	-
370	31812001	F-5:III:1	China	14	F	MITF	NM_000248	3	intron9	c.859-1G>A	-	Splicing	P	Het	WS2	familial	1	profound	bilateral	1	-	-	-	0	-	-	0	-	0	-	-	0	-	0	0	-	0	-	-	-	-	-	-	-	-	-	-
371	31812001	F-5:II:2	China	39	F	MITF	NM_000248	3	intron9	c.859-1G>A	-	Splicing	P	Het	WS2	familial	1	moderate	bilateral	1	-	-	-	0	-	-	0	-	0	-	-	0	-	0	0	-	0	-	-	-	-	-	-	-	-	-	-
372	31812001	F-6:II:1	China	7	M	MITF	NM_000248	3	Exon9	c.859G>T	p.Glu287Ter	Nonsense	P	Het	WS2	De novo	1	severe	bilateral	1	-	-	-	0	-	-	0	-	0	-	-	0	-	0	0	-	0	-	-	-	-	-	-	-	-	-	-
373	29115496	03-III:3	China	48	M	MITF	NM_000248.2	3	Exon9	c.909G>A	p.Thr303Thr	Splicing	-	Het	WS2	familial	1	severe	bilateral	-	-	1	-	-	-	-	-	-	0	-	-	-	-	-	-	-	0	-	-	-	-	-	-	-	-	-	-
374	29115496	03-III:9	China	41	F	MITF	NM_000248.2	3	Exon9	c.909G>A	p.Thr303Thr	Splicing	-	Het	WS2	familial	0	-	-	-	-	1	-	-	-	-	-	-	0	-	-	-	-	-	-	-	0	-	-	-	-	-	-	-	-	-	-
375	29115496	03- IV:8	China	18	M	MITF	NM_000248.2	3	Exon9	c.909G>A	p.Thr303Thr	Splicing	-	Het	WS2	familial	1	profound	bilateral	-	-	1	-	-	-	-	-	-	0	-	-	-	-	-	-	-	0	-	-	-	-	-	-	-	-	-	-
376	29115496	04-I:1	China	28	F	MITF	NM_000248.2	3	Exon9	c.1060C>A	p.Leu354Ile	Missense	-	-	WS2	familial	1	profound	bilateral	-	-	0	-	-	-	-	-	-	1	-	-	-	-	-	-	-	0	-	-	-	-	-	-	-	-	-	-
377	29115496	04-II:1	China	3	M	MITF	NM_000248.2	3	Exon9	c.1060C>A	p.Leu354Ile	Missense	-	-	WS2	familial	1	severe(left)+profound(right)	bilateral	-	-	0	-	-	-	-	-	-	1	-	-	-	-	-	-	-	0	-	-	-	-	-	-	-	-	-	-
378	29115496	05-II:1	China	2	M	MITF	NM_000248.2	3	Exon7	c.649_651delGAA	-	In-frame deletion	-	-	WS2	De novo	1	profound	bilateral	-	-	0	-	-	-	-	-	-	1	-	-	-	-	-	-	-	0	-	-	-	-	-	-	-	-	-	-
379	29407415	25	Brazil	-	-	MITF	NM_198158	3	Exon7	c.649C>T	p.Arg217Ter	Nonsense	P	-	WS2	familial	1	-	-	1	0	-	-	0	-	-	-	-	1	-	-	1	-	1	-	-	0	-	-	-	-	-	-	-	-	-	-
380	29407415	33	Brazil	-	-	MITF	NM_198158	3	Exon9	c.1066C>T	p.Arg356Ter	Nonsense	P	-	WS2	De novo	1	-	-	1	0	-	-	0	-	-	-	-	-	-	1	1	-	0	-	-	0	-	-	-	-	-	-	-	-	-	-
381	29407415	42	Brazil	-	-	MITF	NM_198158	3	Exon7	MITF exon 7 deletion	-	Gross deletion	P	-	WS2	-	1	-	-	0	0	-	-	0	-	-	-	-	-	-	1	0	-	1	-	-	0	-	-	-	-	-	-	-	-	-	-
382	31213145	II:4	Norway	17	M	MITF	NM_000248.3	3	Exon8	c.772C>T	p.Arg259Ter	Nonsense	P	Het	WS2	De novo	1	profound(left)+normal(right)	unilateral	-	-	-	-	-	-	-	-	-	-	-	-	-	-	-	-	-	0	-	-	-	-	-	-	-	-	-	-
383	31436206	proband	India	3	F	MITF	-	3	Exon9	chr3:70008440A>T	p.Lys344Ter	Nonsense	P	-	WS2A	De novo	1	profound	bilateral	-	1	-	-	-	-	-	-	-	1	-	-	-	-	-	-	-	-	-	-	-	-	-	-	-	-	-	-
384	30117279	III:2	Argentina	6 months	M	MITF	NM_000248.3	3	Intron1	c.33+5G>C	-	Splicing	P	Hom	WS2A	familial	1	-	bilateral	1	-	-	-	-	1	1	1	-	0	-	1	-	-	-	-	-	-	-	-	-	-	-	-	-	-	AS	-
385	30117279	I:1	Argentina	-	F	MITF	NM_000248.3	3	Intron1	c.33+5G>C	-	Splicing	P	Het	WS2A	familial	1	-	unilateral (right)	-	1	1	-	-	-	-	0	-	1	-	0	-	-	-	-	-	-	-	-	-	-	-	-	-	-	-	-
386	30117279	II:2	Argentina	-	M	MITF	NM_000248.3	3	Intron1	c.33+5G>C	-	Splicing	P	Het	WS2A	familial	1	-	bilateral	-	-	-	-	-	-	-	-	-	-	-	-	-	-	-	-	-	-	-	-	-	-	-	-	-	-	-	-
387	30117279	II:4	Argentina	-	F	MITF	NM_000248.3	3	Intron1	c.33+5G>C	-	Splicing	P	Het	WS2A	familial	1	-	bilateral	-	1	1	-	1	-	-	-	-	0	-	1	-	-	-	-	-	-	-	-	-	-	-	-	-	-	-	-
388	30117279	II:5	Argentina	-	M	MITF	NM_000248.3	3	Intron1	c.33+5G>C	-	Splicing	P	Het	WS2A	familial	-	-	-	-	-	1	-	-	-	-	-	-	0	-	0	-	-	-	-	-	-	-	-	-	-	-	-	-	-	-	-
389	30117279	II:10	Argentina	-	M	MITF	NM_000248.3	3	Intron1	c.33+5G>C	-	Splicing	P	Het	WS2A	familial	1	-	bilateral	-	-	1	-	-	-	-	-	-	1	-	0	-	-	-	-	-	-	-	-	-	-	-	-	-	-	-	-
390	30117279	III:1	Argentina	-	F	MITF	NM_000248.3	3	Intron1	c.33+5G>C	-	Splicing	P	Het	WS2A	familial	1	-	bilateral	-	-	0	-	-	-	-	-	-	0	-	0	-	-	-	-	-	-	-	-	-	-	-	-	-	-	-	-
391	30549420	III:1	China	11	M	MITF	NM_000248.3	3	Exon7	c.668G>A	p.Arg223His	Missense	P	Hom	WS4	familial	1	profound	bilateral	-	-	1	-	-	1	1	1	-	1	-	-	-	-	-	-	-	-	-	-	1	-	-	-	-	-	-	-
392	30549420	III:2	China	3	M	MITF	NM_000248.3	3	Exon7	c.668G>A	p.Arg223His	Missense	P	Hom	WS4	familial	1	profound	bilateral	-	1	1	-	-	1	1	1	-	1	-	-	-	-	-	-	-	-	-	-	1	-	-	-	-	-	-	-
393	28690485	II:8	Iran	77	M	MITF	NM_000248	3	Exon9	c.877C>T	p.Arg293Ter	Nonsense	P	-	WS2	familial	1	severe to profound	-	-	-	-	-	-	-	-	-	1	1	1	-	-	-	-	-	-	-	-	-	-	-	AV	-	-	-	-	-
394	28690485	III:2	Iran	35	M	MITF	NM_000248	3	Exon9	c.877C>T	p.Arg293Ter	Nonsense	P	-	WS2	familial	1	moderate	-	-	-	-	-	1	-	-	1	-	1	-	-	-	-	-	-	-	-	-	-	-	-	AV	-	-	-	-	-
395	28690485	III:3	Iran	33	F	MITF	NM_000248	3	Exon9	c.877C>T	p.Arg293Ter	Nonsense	P	-	WS2	familial	1	severe to profound	-	-	-	-	-	1	-	-	-	-	1	-	-	-	-	-	-	-	-	-	-	-	-	AV+CD	-	-	-	-	-
396	28690485	III:8	Iran	30	M	MITF	NM_000248	3	Exon9	c.877C>T	p.Arg293Ter	Nonsense	P	-	WS2	familial	1	profound	-	-	-	-	-	1	-	-	1	-	-	-	-	-	-	-	-	-	-	-	-	-	-	AV+N	-	-	-	-	-
397	28690485	III:12	Iran	23	F	MITF	NM_000248	3	Exon9	c.877C>T	p.Arg293Ter	Nonsense	P	-	WS2	familial	0	-	-	-	-	-	-	1	-	-	-	-	-	-	-	-	-	-	-	-	-	-	-	-	-	CD	-	-	-	-	-
398	27759048	W14-1	China	15	F	MITF	NM_000248	3	Exon3	c.328C>T	p.Arg110Ter	Nonsense	-	-	WS2	familial	1	profound	-	1	-	1	-	-	-	-	1	-	1	-	-	-	-	-	-	-	0	-	-	-	-	-	-	-	-	-	-
399	27759048	W16-4	China	27	M	MITF	NM_000248	3	Exon9	c.1258T>C	p.Ter420Glnext51	No-stop	-	-	WS2	familial	1	profound	-	-	-	1	-	-	-	-	1	-	-	-	-	-	-	-	-	-	0	-	-	-	-	-	-	-	-	-	-
400	27759048	W18-1	China	31	F	MITF	NM_000248	3	Intron	c.710+1G>T	p.Pro237fs	Splicing	-	-	WS2	-	1	profound	-	-	-	1	-	-	-	-	1	-	1	-	-	-	-	-	-	-	0	-	-	-	-	-	-	-	-	-	-
401	27759048	W19-1	China	3	M	MITF	NM_000248	3	Exon8	c.808C>T	p.Arg270Ter	Nonsense	-	-	WS2	familial	1	profound	-	-	-	1	-	-	-	-	-	-	1	-	-	-	-	-	-	-	0	-	-	-	-	-	-	-	-	-	-
402	27759048	W21-1	China	31	M	MITF	NM_000248	3	Exon8	c.763C>T	p.Arg255Ter	Nonsense	-	-	WS2	-	1	profound	-	-	-	1	-	-	-	-	1	-	-	-	-	-	-	-	-	-	0	-	-	-	-	-	-	-	-	-	-
403	27759048	D2-1	China	3	M	MITF	NM_000248	3	Exon8	c.775C>T	p.Arg259Ter	Nonsense	-	-	WS2	-	1	profound	-	-	-	-	-	-	-	-	-	-	1	-	-	-	-	-	-	-	0	-	-	-	-	-	-	-	-	-	-
404	27759048	W33-1	China	3	M	MITF	NM_000248	3	Exon7	c.641G>A	p.Arg214Gln	Missense	-	-	WS2	familial	1	profound	-	-	-	-	-	-	-	-	-	-	1	-	-	-	-	-	-	-	0	-	-	-	-	-	-	-	-	-	-
405	27759048	W44-1	China	8	F	MITF	NM_000248	3	Exon5	c.494delC	p.Pro165fs	Frameshift	-	-	WS2	familial	1	profound	-	-	-	1	-	-	-	-	-	-	-	-	-	-	-	-	-	-	0	-	-	-	-	-	-	-	-	-	-
406	27759048	W46-1	China	6	M	MITF	NM_000248	3	Exon8	c.763C>T	p.Arg255Ter	Nonsense	-	-	WS2	familial	1	profound	-	1	-	-	-	-	-	-	-	-	1	-	-	-	-	-	-	-	0	-	-	-	-	-	-	-	-	-	-
407	27073475	III-1	China	29	F	MITF	NM_198159	3	Exon8	c.944_946delGAA	p.Δ315Arg	In-frame deletion	P	Het	WS2	familial	1	-	-	-	-	1	-	-	-	-	1	-	-	1	-	-	-	-	-	-	0	-	-	-	-	-	-	-	-	-	-
408	27073475	III-2	China	-	M	MITF	NM_198159	3	Exon8	c.944_946delGAA	p.Δ315Arg	In-frame deletion	P	Het	WS2	familial	1	-	-	-	-	1	-	-	-	-	1	-	-	1	-	-	-	-	-	-	-	-	-	-	-	-	-	-	-	-	-
409	27073475	II-1	China	-	F	MITF	NM_198159	3	Exon8	c.944_946delGAA	p.Δ315Arg	In-frame deletion	P	Het	WS2	familial	1	-	-	-	-	1	-	-	-	-	1	-	-	1	-	-	-	-	-	-	-	-	-	-	-	-	-	-	-	-	-
410	22320238	I:2	China	-	M	MITF	-	3	Exon8	-	p.Arg255Ter	Nonsense	-	Het	WS2	familial	1	profound	-	-	1	1	-		-	-	1	1	-	-	1	-	-	-	-	-	0	-	-	-	-	-	-	-	-	-	-
411	22258527	family2	France	36	F	MITF	NM_000248.2	3	Exon6	c.616A4C	p.Lys206Gln	Missense	-	-	WS2	familial	1	profound	-	-	0	0	0	1	-	-	0	-	0	1	-	-	-	-	-	-	-	-	-	-	-	-	-	-	-	-	-
412	22258527	family1	France	9	M	MITF	NM_000248.2	3	Exon7	c.635T4G	p.Ile212Ser	Missense	-	-	WS2	familial	0	-	-	-	1	1	1	0	-	-	1	-	1	1	-	-	-	-	-	-	-	-	-	-	-	-	-	-	-	-	-
413	22258527	family3	South African	33	F	MITF	NM_000248.2	3	Exon7	c.639A4C	p.Glu213Asp	Missense	-	-	WS2	De novo	1	profound	-	-	1	1	0	1	-	-	1	-	0	1	-	-	-	-	-	-	-	-	-	-	-	S	-	-	-	-	-
414	22258527	family4	France	21	F	MITF	NM_000248.2	3	Exon7	c.647G4A	p.Arg216Lys	Missense	-	-	WS2	De novo	1	profound	-	-	0	0	0	1	-	-	1	-	0	1	-	-	-	-	-	-	-	-	-	-	-	A+S	-	-	-	-	-
415	22196401	III4	China	59	M	MITF	-	3	Exon8	c.742_743delAAinsT;746_747delCA	p.Lys248Ter	Nonsense	-	Het	WS2	familial	0	-	-	-	-	1	-	-	-	-	1	-	-	1	-	-	-	-	-	-	-	-	-	-	-	-	-	-	-	-	-
416	22196401	III10	China	59	F	MITF	-	3	Exon8	c.742_743delAAinsT;746_747delCA	p.Lys248Ter	Nonsense	-	Het	WS2	familial	1	moderate	-	-	-	1	-	-	-	-	1	-	-	0	-	-	-	-	-	-	-	-	-	-	-	-	-	-	-	-	-
417	22196401	III11	China	56	M	MITF	-	3	Exon8	c.742_743delAAinsT;746_747delCA	p.Lys248Ter	Nonsense	-	Het	WS2	familial	1	mild	-	-	-	1	-	-	-	-	1	-	-	0	-	-	-	-	-	-	-	-	-	-	-	-	-	-	-	-	-
418	22196401	IV15	China	40	F	MITF	-	3	Exon8	c.742_743delAAinsT;746_747delCA	p.Lys248Ter	Nonsense	-	Het	WS2	familial	1	profound	-	-	-	1	-	-	-	-	1	-	-	0	-	-	-	-	-	-	-	-	-	-	-	-	-	-	-	-	-
419	22196401	IV21	China	29	F	MITF	-	3	Exon8	c.742_743delAAinsT;746_747delCA	p.Lys248Ter	Nonsense	-	Het	WS2	familial	1	profound	-	-	-	1	-	-	-	-	0	-	-	1	-	-	-	-	-	-	-	-	-	-	-	-	-	-	-	-	-
420	22196401	V5	China	22	M	MITF	-	3	Exon8	c.742_743delAAinsT;746_747delCA	p.Lys248Ter	Nonsense	-	Het	WS2	familial	0	-	-	-	-	1	-	-	-	-	1	-	-	0	-	-	-	-	-	-	-	-	-	-	-	-	-	-	-	-	-
421	22196401	V7	China	1	M	MITF	-	3	Exon8	c.742_743delAAinsT;746_747delCA	p.Lys248Ter	Nonsense	-	Het	WS2	familial	0	-	-	-	-	0	-	-	-	-	0	-	-	0	-	-	-	-	-	-	-	-	-	-	-	-	-	-	-	-	-
422	21373256	patient1	Syria	37	M	MITF	NM_000248.2	3	Intron1	c.33+5G>C	-	Splicing	-	Het	WS2	-	1	-	-	-	1	-	-	1	-	-	-	-	1	-	-	1	-	1	-	-	0	-	0	-	-	-	-	-	-	-	-
423	21373256	patient2	Lebanon	28	M	MITF	NM_000248.2	3	Intron7	c.710+5G>T	-	Splicing	-	Het	WS2	-	1	-	-	-	0	-	-	1	-	-	-	-	1	-	-	1	-	1	0	-	0	-	0	-	TE	-	-	-	-	-	-
424	28504826	patient	Japan	16	M	KITLG	-	12		c.94C>T	p.Arg32Cys	Missense	P	Hom	WS2	familial	1	-	-	1	1	-	1	0	-	-	0	1	-	1	-	-	-	-	-	-	0	-	0	-	-	-	-	-	-	PV	-
425	32990402	P4(father)	India	-	M	EDNRB	NM_001201397.1	13	Exon4	c.1047delC	p.Pro349fsTer36	Frameshift	P	Het	WS1	familial	-	-	-	-	-	-	-	-	-	-	-	-	1	-	-	-	-	-	-	-	-	-	-	-	-	-	-	-	-	-	-
426	32990402	P5(grandmother)	India	-	F	EDNRB	NM_001201397.1	13	Exon4	c.1047delC	p.Pro349fsTer36	Frameshift	P	Het	WS1	familial	-	-	-	-	-	-	-	-	-	-	-	-	1	-	-	-	-	-	-	-	-	-	-	-	-	-	-	-	-	-	-
427	30936914	48	China	-	-	EDNRB	NM_000115.3	13	Exon2	c.245G>A	p.Arg82Gln	Missense	-	-	WS1	-	1	-	-	0	0	0	-	-	-	-	0	0	1	-	-	-	-	-	-	0	1	-	0	0	-	-	-	-	-	-	-
428	30936914	92	China	-	-	EDNRB	NM_000115.3	13	Exon6	c.1018C>G	p.His340Asp	Missense	-	-	WS1	De novo	1	-	-	0	0	0	-	-	-	-	0	0	1	-	-	-	-	-	-	0	0	-	0	0	-	-	-	-	-	-	-
429	30936914	108	China	-	-	EDNRB	NM_000115.3	13	Exon2	c.245G>A	p.Arg82Gln	Missense	-	-	WS1	-	1	-	-	0	0	0	-	-	-	-	0	0	1	-	-	-	-	-	-	0	1	-	0	0	-	-	-	-	-	-	-
430	30936914	111	China	-	-	EDNRB	NM_000115.3	13	Exon6	c.1015C>T	p.Leu339Phe	Missense	-	-	WS1	De novo	1	-	-	0	0	0	-	-	-	-	0	0	1	-	-	-	-	-	-	0	1	-	0	0	-	-	-	-	-	-	-
431	31544051	II:3	China	19	M	EDNRB	NM_000115.3	13	Exon2	c.469A>G	p.I1e157Val	Missense	P	Het	WS1	familial	1	-	unilateral (left)	-	-	-	-	-	-	-	-	-	1	-	-	-	-	-	-	-	1	-	-	-	-	-	-	-	-	-	-
432	31544051	II:1	China	-	F	EDNRB	NM_000115.3	13	Exon2	c.469A>G	p.I1e157Val	Missense	P	Het	WS1	familial	1	-	unilateral (right)	-	-	-	-	-	-	-	-	-	-	1	-	-	-	-	-	-	1	-	-	-	-	-	-	-	-	-	-
433	31544051	I:2	China	-	F	EDNRB	NM_000115.3	13	Exon2	c.469A>G	p.I1e157Val	Missense	P	Het	WS1	familial	1	-	unilateral (right)	-	-	-	-	-	-	-	-	-	-	1	-	-	-	-	-	-	1	-	-	-	-	-	-	-	-	-	-
434	28502583	III:4	Japan	5	F	EDNRB	-	13	-	c.955C>T	p.Arg319Trp	Missense	P	Hom	WS1	De novo	1	-	-	-	-	-	-	-	-	-	-	-	1	-	-	-	-	-	-	0	1	-	-	-	-	-	-	-	-	-	0
435	25852447	VI:1	France	3 months	F	EDNRB	-	13	-	c.1133A>G	p.Asn378Ser	Missense	P	Hom	WS4	familial	1	profound	bilateral	-	-	-	-	1	-	-	-	-	1	-	-	-	-	-	-	-	-	-	1	-	-	-	-	-	-	-	-
436	21373256	patient3	Lebanon	1	M	EDNRB	NM_001122659.1	13	Exon5	c.1025G>T	p.Ser342Ile	Missense	-	Hom	WS4	-	1	-	-	-	1	-	-	1	-	-	-	-	1	-	-	-	-	-	-	-	0	-	1	-	-	-	-	-	-	-	-
437	12189494	case5(IV:1)	-	infant	M	EDNRB	-	13	-	c.898T>C	p.F292L	Missense	P	Het	WS4	familial	0	-	-	-	-	-	-	-	-	-	-	-	0	-	-	-	-	-	-	-	-	-	1	-	-	-	-	-	-	-	-
438	12189494	case6(III:5)	India	Death 4 months	M	EDN3	-	20	-	c.380A>G	p.Y127C	Missense	P	Hom	WS4	familial	0	-	-	-	-	-	-	-	-	-	-	-	-	1	-	-	-	-	-	-	-	-	1	-	-	-	-	-	-	-	-
439	19764030	V:2	Spain	9	M	EDN3	-	20	-	-	p.His112Arg	Missense	P	Hom	WS4	familial	1	profound	-	-	1	-	-	1	-	-	-	-	-	1	-	-	-	-	-	-	-	-	1	-	-	-	-	-	-	-	-
440	11303518	III.2	Italy	Death 5 years	F	EDN3	-	20	-	-	p.C169X	Missense	P	Het	WS4	familial	1	severe	bilateral	-	1	-	-	1	-	-	-	-	0	-	-	-	-	-	-	-	0	-	1	-	-	-	-	-	-	-	-
441	8630502	-	USA	4	F	EDN3	-	20	Exon2	c.262GC→T	-	Frameshift	P	Hom	WS4	familial	1	-	bilateral	-	1	-	-	-	-	1	-	-	-	1	-	-	-	-	-	-	0	-	1	-	-	-	-	-	-	-	-
442	12444107	SubjectB	Bangladesh	15	F	SNAI2	-	8	-	SNAI2 deletion	-	Gross deletion	P	-	WS2	-	1	profound	bilateral	0	0	-	-	0	0	0	0	0	1	-	-	-	-	-	-	-	-	-	-	-	-	-	-	-	-	-	-
443	12444107	SubjectD	Dutch	3	M	SNAI2	-	8	-	SNAI2 deletion	-	Gross deletion	P	-	WS2	-	1	-	-	0	0	-	-	0	0	0	0	0	1	-	-	-	-	-	-	-	-	-	-	-	-	-	-	-	-	-	-
Abbreviation: "1" Present, "0" Normal, "-" No record, TD Thumb duplication, CFS Cutaneous finger syndactyly, CF Camptodactyly of finger, JCH Joint contracture of the hand, FD Foot deformity, FDP Facial dysmorphism
MSDD Motor skill developmental delay, GD Growth delay, PD Pubertal delay, SD Speech delay, AV Abnormality of vision, A Amblyopia, H Hyperopia
S Strabismus, HIP High intraocular pressure, N Nystagmus, B Blepharophimosis, OA Ocular albinism, HF Hypopigmentation of the fundus, CHM Choroidal hypopigmentation
CD Chorioretinal degeneration, CT Conoid teeth, DA Dental agenesis, TT Taurodontism, CP Cleft palate, CL Cleft lip, TE Thick eyebrow, SE Sparse eyebrows
CIPO Chronic intestinal pseudo-obstruction, AL Aganglionosis, C Cryptorchidism, HD Hypogonadism, PE Pectus excavatum, MH Muscular hypotonia, SS Short stature
P Plagiocephaly, CHD Congenital heart disease, AU Autism, PV Psoriasis vulgaris, AS Albino skin, SN Sensorimotor neuropathy, PDN Peripheral demyelinating neuropathy
LLD Lower lacrymal dystopia, SEZ Seizures.
