# Supplementary material for: Deciphering potential causative factors for undiagnosed Waardenburg syndrome through multi-data integration
Source: Orphanet J Rare Dis. 2024 Jun 6;19:226. doi: 10.1186/s13023-024-03220-y (PMC11155130; doi:10.1186/s13023-024-03220-y)
Supplement: Supplementary file 9 — Supplementary Material 9 [file 13023_2024_3220_MOESM9_ESM.xls]

## Sheet: Sheet1
Additional file 6 Statistical analysis of various phenotypes rates among entire cohort with different gene types.
	PAX31 (n=138)	MITF2 (n=161)	SOX103 (n=124)	Total case (PAX3/MITF/SOX10)	P 1 vs.2	P 1 vs.3	P 2 vs.3	P value
Gender(F/M)	53.54%/46.46%	47.20%/52.80%	45.35%/54.65%	99/125/86	NS	NS	NS	NS
De novo/familial	16.98%/83.02%	27.93%/72.07%	61.70%/38.30%	94/106/111	NS	7.864e-11	1e-06	5.2013e-11
Hearing impairment	0.7385	0.825	0.9915	130/160/118	NS	1.0862e-08	7e-06	1.6847e-07
Degree of hearing impairment (mild/moderate/profound/severe)	0%/5.26%/ 81.58%/13.16%	7.58%/4.55%/ 83.33%/4.55%	0%/0%/ 84.72%/15.28%	38/66/72	NS	NS	0.002365	0.008415
BHI	0.8667	0.8182	0.9833	30/55/60	NS	0.040656	0.00263	0.005765
Hypopigmented skin patches	0.2206	0.2	0.25	68/65/52	NS	NS	NS	NS
Skin freckles	0.0233	0.7068	0.0238	43/133/42	5.3962e-15	NS	9.5115e-15	4.6758e-22
White forelock	0.4375	0.2264	0.194	64/53/67	0.016571	0.002665	NS	0.004427
Premature graying of hair	0.3387	0.4273	0.1795	62/110/39	NS	NS	0.005676	0.020007
Iris pigmentary abnormality	0.7836	0.6601	0.8261	134/153/115	0.020436	NS	0.002416	0.00428
Synophrys	0.7368	0.6923	0.2	57/13/10	NS	0.00202	0.036075	0.004425
Broad nasal root	0.717	0.6	0.1538	1953-10-13	NS	0.000196	0.039305	0.000635
Underdeveloped nasal alae	0.5172	0	0	2029-04-02	NS	NS	NA	NS
Intellectual disability	0	0	0.1212	21/26/33	NA	NS	0.122757	NS
Telecanthus	0.8559	0.1143	0.0189	111/70/53	1.0045e-22	2.5541e-24	NS	2.1124e-32
Aganglionic megacolon	0	0	0.36	21/28/50	NA	0.001461	0.000295	5e-06
Constipation	0	0.0741	0.2609	21/27/23	NS	0.021988	NS	0.01717
Abbreviation: F Female, M Male, BHI Bilateral hearing impairment, NS Not significant, NA Not applicable. The categorical variable is presented as a percentage. Two-sided Pearson’s chi-square tests or two-sided Fisher’s exact tests were used to compare the prevalence of each phenotype among WS patients with different gene mutations. P < 0.05 is considered statistically significant.
